# Supplementary material for: Dual targeting of ANGPT1 and TGFBR2 genes by miR-204 controls angiogenesis in breast cancer
Source: Sci Rep. 2016 Oct 5;6:34504. doi: 10.1038/srep34504 (PMC5050489; doi:10.1038/srep34504)
Supplement: Supplementary Information [file srep34504-s2.xls]

## Sheet: Datos crudos
GENE_EXPR_OPTION	SEQ_ID	PROBE_ID	POSITION	520247_A01_MDAc	520247_A02_MDAc	520247_A03_MDAc	520247_A02_MDA204	520247_A02_MDA204	520247_A02_MDA204		Prueba de T (valor de P)		520247_A02_MDAc	520247_A02_MDA204		204/Ctrl		Fold
BLOCK1	AB000409	AB000409P01117	1117	5567.64	5666.21	5455.41	6088.66	4027	2991.52		0.311745		5567.64	4027		0.723287		-0.46736
BLOCK1	AB000463	AB000463P01737	1737	1137.09	1187.02	1032.85	1606.49	1957.36	3401.42		0.178052		1137.09	1957.36		1.72138		0.783563
BLOCK1	AB000781	AB000781P03689	3689	173.34	112.52	178.19	67.68	637.48	284.63		0.444036		173.34	284.63		1.64203		0.715483
BLOCK1	AB001328	AB001328P00364	364	183.54	62.85	139.52	104.2	36.63	100.59		0.0950551		139.52	100.59		0.720972		-0.471985
BLOCK1	AB002294	AB002294P06259	6259	2505.1	2608.19	2345.4	3053.21	3782.53	4605.45		0.117437		2505.1	3782.53		1.50993		0.594483
BLOCK1	AB002308	AB002308P08048	8048	3996.86	4110.36	4746.33	179.61	7085.48	9213.9		0.682206		4110.36	7085.48		1.72381		0.785601
BLOCK1	AB002311	AB002311P05625	5625	2102.34	2230.73	2252.09	3425.72	1786.91	1205.71		0.94479		2230.73	1786.91		0.801043		-0.320049
BLOCK1	AB002313	AB002313P05262	5262	7180.58	6456.97	6619.85	8459.29	13771.7	9527.21		0.16735		6619.85	9527.21		1.43919		0.525255
BLOCK1	AB002360	AB002360P04156	4156	32.95	166.06	23.69	19.21	374.99	116.99		0.273388		32.95	116.99		3.55053		1.82803
BLOCK1	AB002377	AB002377P03044	3044	6847.03	6862.84	6725.68	7691.6	6466.37	6215.13		0.966099		6847.03	6466.37		0.944405		-0.0825223
BLOCK1	AB002381	AB002381P05341	5341	1440.32	1046.14	1363.43	2053.89	1980.18	2091.05		0.0149494		1363.43	2053.89		1.50641		0.591118
BLOCK1	AB002382	AB002382P04043	4043	6911.33	7557.77	8611.1	9735.87	8928.74	13580.4		0.0998194		7557.77	9735.87		1.28819		0.365349
BLOCK1	AB002384	AB002384P04784	4784	17.49	16.07	23.52	14.63	60.52	13.1		0.606597		17.49	14.63		0.836478		-0.257601
BLOCK1	AB003177	AB003177P00562	562	5689.27	5666.69	5395.68	4719.13	4355.97	5248.32		0.143772		5666.69	4719.13		0.832784		-0.263985
BLOCK1	AB003333	AB003333P02078	2078	7398.08	7872.27	7042.98	5283.75	4242.91	5009.63		0.0378271		7398.08	5009.63		0.677153		-0.562447
BLOCK1	AB006589	AB006589P02530	2530	378.79	121.69	292.12	951.32	153.44	539.86		0.212483		292.12	539.86		1.84808		0.886024
BLOCK1	AB006590	AB006590P00963	963	220.87	71.75	151.65	767.11	998.29	697.55		0.0337354		151.65	767.11		5.05842		2.33869
BLOCK1	AB006621	AB006621P11023	11023	19.79	209.4	17.9	33.66	96.77	13.95		0.477764		19.79	33.66		1.70086		0.766264
BLOCK1	AB006625	AB006625P05431	5431	18.1	278.27	20.42	22.1	117.47	118.68		0.820688		20.42	117.47		5.75269		2.52424
BLOCK1	AB007457	AB007457P00047	47	388.69	767.58	386.69	580.1	8506.13	5081.76		0.194888		388.69	5081.76		13.0741		3.70864
BLOCK1	AB007870	AB007870P05048	5048	502.43	161.32	399.62	256.04	1900.72	812.05		0.390363		399.62	812.05		2.03206		1.02294
BLOCK1	AB007877	AB007877P04330	4330	1472.49	1696.91	1316.57	1218.93	2306.1	2356.37		0.345796		1472.49	2306.1		1.56612		0.647197
BLOCK1	AB007878	AB007878P05064	5064	566.14	263.63	669.61	504.95	548.59	577.21		0.751934		566.14	548.59		0.969001		-0.0454305
BLOCK1	AB007895	AB007895P04744	4744	381.69	133.85	352.2	214.78	352.73	1430.45		0.413628		352.2	352.73		1.0015		0.00216937
BLOCK1	AB007921	AB007921P05452	5452	192.31	90.78	180.72	302.21	260.13	338.97		0.0153025		180.72	302.21		1.67226		0.741795
BLOCK1	AB007923	AB007923P06799	6799	873.54	456.98	807.32	1007.98	1642	1710.95		0.142213		807.32	1642		2.03389		1.02424
BLOCK1	AB007928	AB007928P05270	5270	1215.72	632.74	953.59	1044.06	850.81	1123.31		0.616419		953.59	1044.06		1.09487		0.130764
BLOCK1	AB007937	AB007937P04902	4902	508.34	1540.95	538.36	828.72	483.47	2379.13		0.703203		538.36	828.72		1.53934		0.622314
BLOCK1	AB007940	AB007940P05570	5570	1360.93	1201.39	1219.14	1922.93	1761.53	966.71		0.39696		1219.14	1761.53		1.4449		0.530965
BLOCK1	AB008790	AB008790P00658	658	1331.45	1548.05	1227.88	1802.64	40.48	828.04		0.491072		1331.45	828.04		0.621908		-0.685226
BLOCK1	AB010419	AB010419P03147	3147	2559.47	3366.07	2874.51	3362.78	3302.49	413.29		0.616221		2874.51	3302.49		1.14889		0.200238
BLOCK1	AB010962	AB010962P00309	309	253.66	123.4	254.2	291.54	207.34	209.73		0.563316		253.66	209.73		0.826815		-0.274363
BLOCK1	AB011088	AB011088P03101	3101	8242.61	8377.98	9313.82	9733.73	14875.4	4311.37		0.793148		8377.98	9733.73		1.16182		0.21639
BLOCK1	AB011097	AB011097P05341	5341	50.33	33.35	71.41	69.51	42.25	21.59		0.768084		50.33	42.25		0.83946		-0.252467
BLOCK1	AB011103	AB011103P05971	5971	11.25	12.45	14.12	13.06	18.58	217.21		0.400375		12.45	18.58		1.49237		0.577605
BLOCK1	AB011123	AB011123P04406	4406	3611.58	3375.23	3904.05	6029.22	3053.04	1522.81		0.951594		3611.58	3053.04		0.845347		-0.242384
BLOCK1	AB011154	AB011154P04979	4979	921.69	572.31	1030.22	1647.27	723.45	755.9		0.559915		921.69	755.9		0.820124		-0.286086
BLOCK1	AB011157	AB011157P04189	4189	362.74	159.1	370.78	574.71	1691.79	2426.84		0.147236		362.74	1691.79		4.66392		2.22154
BLOCK1	AB011163	AB011163P05572	5572	4508.52	4903.54	4783.05	54.82	3654.66	2044.62		0.0933725		4783.05	2044.62		0.427472		-1.2261
BLOCK1	AB011174	AB011174P02660	2660	2013.11	1809.52	1923.97	2831.85	132.84	1077.81		0.519786		1923.97	1077.81		0.560201		-0.835983
BLOCK1	AB011180	AB011180P01993	1993	1656.2	1040.82	1639.52	1343.21	1390.33	1321.04		0.71292		1639.52	1343.21		0.81927		-0.287589
BLOCK1	AB011539	AB011539P04153	4153	241.67	95.74	236.62	510.94	1273.34	805.55		0.128395		236.62	805.55		3.4044		1.7674
BLOCK1	AB012143	AB012143P00889	889	1999.7	1693.63	1996.25	1944.47	1446.75	2369.33		0.9091		1996.25	1944.47		0.974061		-0.0379154
BLOCK1	AB012614	AB012614P00542	542	1306.89	793.43	1197.39	1513.84	1765.66	1423.19		0.204221		1197.39	1513.84		1.26428		0.33832
BLOCK1	AB014512	AB014512P06192	6192	281.3	116.15	407.09	430.78	210.02	736.55		0.115186		281.3	430.78		1.53139		0.614842
BLOCK1	AB014514	AB014514P10291	10291	3267.62	3105.44	3828.7	4352.27	4254.64	3451.99		0.339974		3267.62	4254.64		1.30206		0.380797
BLOCK1	AB014527	AB014527P04644	4644	2950.67	2705.02	2963.41	2343.55	3369.42	4310.89		0.499485		2950.67	3369.42		1.14192		0.191458
BLOCK1	AB014576	AB014576P03013	3013	8607.89	8530.14	9163.46	102.36	6646.07	5081.13		0.131527		8607.89	5081.13		0.590288		-0.76051
BLOCK1	AB014593	AB014593P02997	2997	420.21	1756.49	445.22	360.93	259.4	2263.22		0.935881		445.22	360.93		0.810678		-0.302799
BLOCK1	AB014601	AB014601P03126	3126	1829.15	1652.45	2153.06	2608.86	1112.74	987.29		0.644323		1829.15	1112.74		0.608337		-0.717057
BLOCK1	AB014605	AB014605P05440	5440	59.17	55.18	78.71	211.34	40.41	101.99		0.400128		59.17	101.99		1.72368		0.78549
BLOCK1	AB014771	AB014771P00026	26	23.39	254.3	18.79	35.16	37.22	23.29		0.466819		23.39	35.16		1.50321		0.588043
BLOCK1	AB015046	AB015046P01346	1346	4394.85	4342.97	4878.69	5497.91	7435.81	824		0.984374		4394.85	5497.91		1.25099		0.323069
BLOCK1	AB015983	AB015983P01646	1646	19.21	892.59	18.93	57.65	331.13	16.28		0.460721		19.21	57.65		3.00104		1.58546
BLOCK1	AB016073	AB016073P01098	1098	1145.62	2083.15	1228.6	1462.69	143.6	281.1		0.319921		1228.6	281.1		0.228797		-2.12786
BLOCK1	AB016898	AB016898P01223	1223	250.46	327.95	200.45	440.3	752.26	370.34		0.0853667		250.46	440.3		1.75797		0.813907
BLOCK1	AB016902	AB016902P00821	821	185.95	80.93	122.33	199.16	243.08	634.78		0.261408		122.33	243.08		1.98708		0.990653
BLOCK1	AB016929	AB016929P00386	386	180.98	32.36	56.3	64.6	64.6	49.21		0.564593		56.3	64.6		1.14742		0.198399
BLOCK1	AB017007	AB017007P00157	157	586.77	258.67	536.54	712.91	807.15	733.62		0.156012		536.54	733.62		1.36732		0.451347
BLOCK1	AB018258	AB018258P06371	6371	110.72	57.72	93.82	75.33	39.07	71.37		0.0372965		93.82	71.37		0.760712		-0.394578
BLOCK1	AB018263	AB018263P03389	3389	175.94	466.53	114.79	326.75	667.3	162.88		0.0974555		175.94	326.75		1.85717		0.893104
BLOCK1	AB018269	AB018269P03476	3476	1082.96	551.12	1022.85	2515.07	1159.88	266.89		0.571196		1022.85	1159.88		1.13397		0.181381
BLOCK1	AB018304	AB018304P04335	4335	2617.53	3153.99	2864.4	3835.74	5511.77	6762.72		0.0849549		2864.4	5511.77		1.92423		0.944283
BLOCK1	AB018323	AB018323P03499	3499	153.16	338.89	124.49	205.9	86.95	69.41		0.442276		153.16	86.95		0.567707		-0.816782
BLOCK1	AB018344	AB018344P02762	2762	5193.21	5239.97	5894.48	4622.11	3282.28	2839.23		0.122334		5239.97	3282.28		0.626393		-0.67486
BLOCK1	AB019254	AB019254P05229	5229	3138.43	2523.29	2774.93	3876.72	2292.47	1137.52		0.639759		2774.93	2292.47		0.826136		-0.275549
BLOCK1	AB019489	AB019489P00935	935	1246.35	886.4	1353.07	1827.04	2077.38	1175.97		0.311315		1246.35	1827.04		1.46591		0.551799
BLOCK1	AB019490	AB019490P00698	698	1327.68	1016.89	1432.87	1739.99	2026.26	2522.91		0.0594223		1327.68	2026.26		1.52617		0.609912
BLOCK1	AB019491	AB019491P00374	374	1306.89	914.41	1298.1	1742.65	1336.58	1467.91		0.0582083		1298.1	1467.91		1.13081		0.177362
BLOCK1	AB019542	AB019542P01876	1876	14078	14236.5	14586.5	14966.3	2878.06	2932.29		0.216252		14236.5	2932.29		0.20597		-2.27949
BLOCK1	AB020627	AB020627P05026	5026	215.51	291.15	167.87	261.03	110	144.81		0.513178		215.51	144.81		0.671941		-0.573594
BLOCK1	AB020633	AB020633P04720	4720	478.21	196.08	430.83	465.49	1431.83	3209.13		0.240265		430.83	1431.83		3.32342		1.73267
BLOCK1	AB020644	AB020644P03798	3798	15.26	14.11	12.58	13.83	18.77	21.52		0.309961		14.11	18.77		1.33026		0.411711
BLOCK1	AB020648	AB020648P02955	2955	1285.86	1142.8	1566.84	1044.46	4358.66	114.5		0.751531		1285.86	1044.46		0.812266		-0.299976
BLOCK1	AB020652	AB020652P03558	3558	228.19	25.07	102.1	182.33	29.42	27.15		0.23571		102.1	29.42		0.288149		-1.79511
BLOCK1	AB020653	AB020653P02846	2846	614.31	631.03	542.68	611.3	457.05	160.06		0.231337		614.31	457.05		0.744005		-0.426615
BLOCK1	AB020674	AB020674P03027	3027	2847.32	2385.15	3799.69	2619.65	4912.38	5676.6		0.236013		2847.32	4912.38		1.72526		0.786818
BLOCK1	AB020696	AB020696P03026	3026	1276.39	937	1217.48	1028.72	1099.61	454.67		0.401807		1217.48	1028.72		0.844958		-0.243048
BLOCK1	AB020699	AB020699P03098	3098	3208.17	2721.53	3445.29	4911.55	5851.39	6329.47		0.0280672		3208.17	5851.39		1.8239		0.867029
BLOCK1	AB020701	AB020701P02690	2690	13.21	12.74	13.66	17.56	16.54	17.59		0.00169448		13.21	17.56		1.3293		0.410662
BLOCK1	AB020703	AB020703P07785	7785	5108.46	7311.38	5973.08	6909.7	4747.48	9135.42		0.688787		5973.08	6909.7		1.15681		0.210148
BLOCK1	AB020709	AB020709P03171	3171	18.6	17.58	20.43	47.89	14.16	174.4		0.337682		18.6	47.89		2.57473		1.36442
BLOCK1	AB020711	AB020711P04558	4558	1990.79	1664.65	2154.15	96.45	1594.78	1409.87		0.232142		1990.79	1409.87		0.708196		-0.497779
BLOCK1	AB020714	AB020714P03029	3029	4095.53	4329.62	4505.12	3597.1	3694.87	196.41		0.283273		4329.62	3597.1		0.830812		-0.267406
BLOCK1	AB020721	AB020721P03450	3450	191.6	100.14	131.49	572.43	1916.25	1115.89		0.125589		131.49	1115.89		8.4865		3.08517
BLOCK1	AB020735	AB020735P00464	464	425.22	192.75	495.36	99.43	238.99	287.07		0.276767		425.22	238.99		0.562038		-0.831259
BLOCK1	AB021642	AB021642P01178	1178	2141.43	1981.38	2223.1	2472.08	3703.75	354.23		0.958516		2141.43	2472.08		1.15441		0.207151
BLOCK1	AB021643	AB021643P01709	1709	2761.99	2614.67	2515.5	3442.59	5144.31	1724.85		0.489477		2614.67	3442.59		1.31664		0.396865
BLOCK1	AB021660	AB021660P00018	18	278.23	112.01	191.99	485.45	2067.33	4307.58		0.205318		191.99	2067.33		10.7679		3.42867
BLOCK1	AB022434	AB022434P02199	2199	224.62	138.37	344.15	206.25	680.56	144.75		0.675937		224.62	206.25		0.918217		-0.123092
BLOCK1	AB023144	AB023144P04881	4881	14.54	14.76	25.36	14.81	12.85	96.35		0.436196		14.76	14.81		1.00339		0.00487892
BLOCK1	AB023162	AB023162P03593	3593	572.43	879.41	577.71	645.02	1765.17	1240.13		0.155794		577.71	1240.13		2.14663		1.10207
BLOCK1	AB023164	AB023164P06591	6591	1668.57	1399.6	1809.87	1735.47	1823.78	4271.23		0.317765		1668.57	1823.78		1.09302		0.128319
BLOCK1	AB023174	AB023174P03905	3905	443.88	191.68	466.79	552.71	686.36	521.93		0.253641		443.88	552.71		1.24518		0.316353
BLOCK1	AB023202	AB023202P03370	3370	149.66	65.61	137.62	125.11	33.84	18.6		0.19407		137.62	33.84		0.245894		-2.02389
BLOCK1	AB023209	AB023209P03265	3265	4968.59	5068.59	5190.95	5316.56	8300.63	8750.42		0.144902		5068.59	8300.63		1.63766		0.711636
BLOCK1	AB023213	AB023213P03045	3045	42.93	17.75	28.41	19.14	14.86	15.25		0.158697		28.41	15.25		0.536783		-0.89759
BLOCK1	AB023223	AB023223P02996	2996	70.12	41.29	30.35	24.17	14.44	32.87		0.238424		41.29	24.17		0.585372		-0.772575
BLOCK1	AB023225	AB023225P04159	4159	318.63	122.56	274.92	419.48	496.2	1222.94		0.197941		274.92	496.2		1.80489		0.85191
BLOCK1	AB023230	AB023230P03578	3578	566.74	217.16	535.19	905.36	644.17	1943.46		0.16883		535.19	905.36		1.69166		0.75844
BLOCK1	AB024691	AB024691P02423	2423	420.48	152.03	396.56	360.15	565.41	400.81		0.506231		396.56	400.81		1.01072		0.0153793
BLOCK1	AB024964	AB024964P00537	537	140.57	600.07	116.42	264.83	83.56	21.2		0.478536		140.57	83.56		0.594437		-0.750404
BLOCK1	AB025105	AB025105P01540	1540	3703.18	3830.39	3652.72	8878.85	5505.1	2579.61		0.398434		3703.18	5505.1		1.48659		0.572004
BLOCK1	AB025106	AB025106P02304	2304	2319.8	2326.19	2381.56	5989.39	97.09	2623.34		0.774146		2326.19	2623.34		1.12774		0.173436
BLOCK1	AB026722	AB026722P00795	795	1517.06	1115.71	1431.95	1632.73	2049.89	2313.23		0.13535		1431.95	2049.89		1.43154		0.517565
BLOCK1	AB027133	AB027133P04472	4472	209.98	74.38	183.5	312.49	170.06	177.38		0.209938		183.5	177.38		0.966649		-0.0489367
BLOCK1	AB028070	AB028070P01608	1608	2984.5	3124.25	2901.62	2064.92	1065.97	20.73		0.0753249		2984.5	1065.97		0.357169		-1.48532
BLOCK1	AB028944	AB028944P06311	6311	23556.1	22886.4	22252.1	23063.6	13453	6507.34		0.192805		22886.4	13453		0.587815		-0.766567
BLOCK1	AB028949	AB028949P05273	5273	4936.84	5436.57	5012.79	5880.27	5887.72	3295.1		0.907236		5012.79	5880.27		1.17305		0.230269
BLOCK1	AB028953	AB028953P03841	3841	67.6	15.22	15.81	31.64	35.97	93.29		0.591006		15.81	35.97		2.27514		1.18596
BLOCK1	AB028963	AB028963P05477	5477	1373.78	3081.23	1616.96	1467.44	2017.59	2773.08		0.931713		1616.96	2017.59		1.24777		0.319349
BLOCK1	AB028965	AB028965P03765	3765	3517.78	3364.39	3075.08	57.07	4333.99	2855.86		0.565409		3364.39	2855.86		0.848849		-0.23642
BLOCK1	AB028966	AB028966P05834	5834	2223.34	3109.32	2402.77	2566.2	3167.2	66.44		0.526891		2402.77	2566.2		1.06802		0.0949351
BLOCK1	AB028970	AB028970P06449	6449	5712.58	5387.35	5954.64	6483.11	7598.78	6437.64		0.163363		5712.58	6483.11		1.13488		0.182544
BLOCK1	AB028979	AB028979P04102	4102	437.69	182.5	368.38	561.05	473.68	511.56		0.0724125		368.38	511.56		1.38867		0.473709
BLOCK1	AB028986	AB028986P04102	4102	5152.71	4184.93	4710.64	3278.25	2547.73	6871.95		0.763481		4710.64	3278.25		0.695925		-0.522997
BLOCK1	AB029012	AB029012P03063	3063	6660.82	6718.23	6630.51	7514.7	1419.97	159.53		0.25037		6660.82	1419.97		0.213182		-2.22984
BLOCK1	AB029034	AB029034P03195	3195	4548.43	5055.4	4295.1	3265.39	6835.41	9295.4		0.418767		4548.43	6835.41		1.50281		0.587659
BLOCK1	AB029331	AB029331P01356	1356	1911.99	2580.77	1864.93	1982.56	1726.55	914.32		0.217737		1911.99	1726.55		0.903012		-0.147183
BLOCK1	AB029488	AB029488P02153	2153	176.13	108.14	230.85	496.22	89.28	92.11		0.731481		176.13	92.11		0.522966		-0.935211
BLOCK1	AB030181	AB030181P03397	3397	206.82	710.71	156.15	334.41	276.07	259.89		0.747409		206.82	276.07		1.33483		0.416658
BLOCK1	AB030240	AB030240P01249	1249	178.49	70.46	154.5	103.42	42	72.03		0.0669666		154.5	72.03		0.466214		-1.10094
BLOCK1	AB031045	AB031045P00556	556	3361.08	3223.14	3311.47	3031.7	1752.41	1363.88		0.121379		3311.47	1752.41		0.529194		-0.918131
BLOCK1	AB032179	AB032179P01914	1914	3415.53	3065.47	3680.02	5333.84	6071.26	5686.56		0.0220347		3415.53	5686.56		1.66491		0.735447
BLOCK1	AB032251	AB032251P08763	8763	2418.28	2165.4	2145.02	3312.14	1286.91	1050.9		0.625639		2165.4	1286.91		0.594306		-0.750722
BLOCK1	AB032417	AB032417P06459	6459	2722.74	2562.65	2569.9	46.35	2009.87	1637.89		0.167961		2569.9	1637.89		0.637336		-0.649874
BLOCK1	AB032592	AB032592P01634	1634	17.7	12.77	17.37	15.78	183.9	16.18		0.433191		17.37	16.18		0.931491		-0.102386
BLOCK1	AB032762	AB032762P01618	1618	85.4	31.69	59.08	229.08	40.02	190.3		0.160394		59.08	190.3		3.22106		1.68753
BLOCK1	AB032945	AB032945P08055	8055	62.08	44.88	43.1	32.87	412.1	634.33		0.229839		44.88	412.1		9.18226		3.19885
BLOCK1	AB032951	AB032951P03489	3489	7050.93	7071.83	6428.66	10232.2	14004.7	1201.94		0.694842		7050.93	10232.2		1.45118		0.537231
BLOCK1	AB032956	AB032956P04054	4054	210.24	1074.04	164.27	270.73	150.46	173.96		0.467691		210.24	173.96		0.827435		-0.273282
BLOCK1	AB032960	AB032960P04053	4053	36.98	241.89	17.1	15.76	23.17	18.2		0.372494		36.98	18.2		0.492158		-1.02281
BLOCK1	AB032966	AB032966P03248	3248	3076.67	2534.19	2628.83	3047.09	6654.87	110.18		0.812021		2628.83	3047.09		1.15911		0.213011
BLOCK1	AB032979	AB032979P02069	2069	3032.87	2623.73	3120.85	2680.27	2565.45	495.61		0.33839		3032.87	2565.45		0.845882		-0.241472
BLOCK1	AB032992	AB032992P03054	3054	2217.91	2043.4	2576.39	2309.71	1787.32	2397.99		0.391834		2217.91	2309.71		1.04139		0.0585109
BLOCK1	AB032995	AB032995P03822	3822	7952.07	6964.3	7220.85	9862.92	3344.55	2988.56		0.417415		7220.85	3344.55		0.46318		-1.11036
BLOCK1	AB033000	AB033000P01744	1744	448.56	478.69	455.6	656.06	1314.19	370.63		0.360604		455.6	656.06		1.43999		0.52606
BLOCK1	AB033012	AB033012P02706	2706	500.65	436.49	434.83	850.87	104.27	474.84		0.930856		436.49	474.84		1.08786		0.121493
BLOCK1	AB033021	AB033021P05387	5387	105.92	36.69	80.48	156.84	423.78	26.09		0.438138		80.48	156.84		1.94881		0.962591
BLOCK1	AB033036	AB033036P04839	4839	24.68	476.1	36.04	18.64	21.4	19.05		0.393884		36.04	19.05		0.528579		-0.919808
BLOCK1	AB033044	AB033044P04338	4338	93.81	33.89	64.84	43.77	415.63	1650.3		0.321577		64.84	415.63		6.41009		2.68034
BLOCK1	AB033045	AB033045P07651	7651	1735.99	1622.5	2039.01	77.17	2289.13	5489.99		0.634746		1735.99	2289.13		1.31863		0.399041
BLOCK1	AB033052	AB033052P04718	4718	362.87	186.74	458.16	363.97	435.28	1138.96		0.258793		362.87	435.28		1.19955		0.262491
BLOCK1	AB033055	AB033055P04565	4565	1091.56	649.76	1074.84	2070.91	1113.15	339.46		0.688116		1074.84	1113.15		1.03564		0.0505261
BLOCK1	AB033058	AB033058P03780	3780	3764	3302.49	4120.28	4840.77	10289.9	4092.26		0.343746		3764	4840.77		1.28607		0.36297
BLOCK1	AB033061	AB033061P04364	4364	2902.36	2161.75	3293.92	3270.19	3063.63	2278.46		0.895676		2902.36	3063.63		1.05557		0.0780156
BLOCK1	AB033063	AB033063P06529	6529	18674.3	21068.7	21653.6	23168.5	19066.8	16209.2		0.767736		21068.7	19066.8		0.90498		-0.144042
BLOCK1	AB033087	AB033087P01842	1842	5449.78	4518.94	4979.4	4857.37	290.26	15.01		0.13721		4979.4	290.26		0.0582922		-4.10055
BLOCK1	AB033115	AB033115P07747	7747	3425.57	2885.57	3225.28	3172.8	3559.25	4743.79		0.33364		3225.28	3559.25		1.10355		0.142149
BLOCK1	AB033132	AB033132P00323	323	1759.3	1489.57	1590.93	2102.12	1518.16	1478.31		0.58723		1590.93	1518.16		0.954259		-0.0675465
BLOCK1	AB033605	AB033605P00358	358	9997.92	10096.3	10600	9972.7	14762.1	18341.1		0.2091		10096.3	14762.1		1.46213		0.548069
BLOCK1	AB033941	AB033941P00019	19	45.91	339.68	33.71	75.29	88.54	19.2		0.4614		45.91	75.29		1.63995		0.71365
BLOCK1	AB035700	AB035700P00101	101	85.4	42.13	70.23	162.2	39.51	386.84		0.307485		70.23	162.2		2.30955		1.20761
BLOCK1	AB036991	AB036991P01127	1127	961.31	415.24	893.82	897.22	1618.81	1115.17		0.358858		893.82	1115.17		1.24764		0.319207
BLOCK1	AB037594	AB037594P00381	381	2058.03	2848.85	1889.53	2369.89	2950.23	1402.63		0.927555		2058.03	2369.89		1.15153		0.203556
BLOCK1	AB037723	AB037723P10128	10128	105.4	35.44	103.56	10.23	46.54	162.61		0.871654		103.56	46.54		0.449401		-1.15392
BLOCK1	AB037741	AB037741P04101	4101	229.51	98.72	249.72	213.7	37.73	310.81		0.896647		229.51	213.7		0.931114		-0.10297
BLOCK1	AB037766	AB037766P03484	3484	1100.18	758.7	1162.03	48.88	1861.85	90.73		0.684027		1100.18	90.73		0.0824683		-3.60002
BLOCK1	AB037774	AB037774P02948	2948	571.7	272.55	650.59	655.84	326.94	72.03		0.56733		571.7	326.94		0.571873		-0.806232
BLOCK1	AB037781	AB037781P03884	3884	187.53	112.93	215.5	142.94	221.35	358.35		0.354276		187.53	221.35		1.18034		0.239208
BLOCK1	AB037789	AB037789P03340	3340	416.14	156.68	457.5	249.54	364.53	204.07		0.666818		416.14	249.54		0.599654		-0.737798
BLOCK1	AB037794	AB037794P02909	2909	7675.71	13039.3	9817.89	11855.4	51.35	16.09		0.360435		9817.89	51.35		0.00523025		-7.5789
BLOCK1	AB037808	AB037808P03219	3219	3732.98	3583.27	3632.91	3774.04	786.27	1069.83		0.190576		3632.91	1069.83		0.294483		-1.76374
BLOCK1	AB037819	AB037819P04417	4417	6005.97	7224.7	6431.45	7429.36	9020.62	30.21		0.729803		6431.45	7429.36		1.15516		0.208094
BLOCK1	AB037821	AB037821P03876	3876	83.44	877.82	75.21	76.98	92.87	87.31		0.426886		83.44	87.31		1.04638		0.0654077
BLOCK1	AB037832	AB037832P04429	4429	306.87	672.09	320.2	272.89	139.03	126.93		0.227218		320.2	139.03		0.434197		-1.20358
BLOCK1	AB037833	AB037833P04617	4617	2535.7	3141.94	2730.67	1730.68	2399.41	1031.84		0.0727011		2730.67	1730.68		0.633793		-0.657916
BLOCK1	AB037839	AB037839P04246	4246	14016	15250.4	15404	14865.7	14519.2	13084.8		0.506748		15250.4	14519.2		0.952052		-0.0708872
BLOCK1	AB037844	AB037844P04250	4250	475.47	183.34	447.69	367.44	906.61	1990.86		0.270261		447.69	906.61		2.02508		1.01798
BLOCK1	AB037853	AB037853P03580	3580	169.8	1426.31	128.39	79.69	293.22	148.45		0.388981		169.8	148.45		0.874264		-0.193859
BLOCK1	AB037860	AB037860P02475	2475	1821.57	1581.83	1762.55	1887.55	1123.69	956.11		0.255768		1762.55	1123.69		0.637537		-0.64942
BLOCK1	AB037861	AB037861P03440	3440	3594.03	3360.83	3190.07	3087.99	7881.34	7710.53		0.231608		3360.83	7710.53		2.29423		1.19801
BLOCK1	AB037902	AB037902P00092	92	48.14	31.45	21.15	23.18	105.67	203.05		0.326089		31.45	105.67		3.35994		1.74843
BLOCK1	AB037911	AB037911P02444	2444	8491.13	7766.75	8617.15	8765.23	1874.78	3533.54		0.206537		8491.13	3533.54		0.416145		-1.26484
BLOCK1	AB039667	AB039667P02979	2979	930.62	436.39	872.13	1865.23	4363.15	3294.63		0.106689		872.13	3294.63		3.77768		1.9175
BLOCK1	AB039791	AB039791P00257	257	4045.7	3566.76	3783.79	3784.12	4231.39	966.38		0.520415		3783.79	3784.12		1.00009		0.000125818
BLOCK1	AB039886	AB039886P00008	8	17.38	27.83	15.93	14.23	12.73	258.43		0.467177		17.38	14.23		0.818757		-0.288492
BLOCK1	AB039921	AB039921P00894	894	1492.32	1653.63	1695.02	104.51	1754.93	2785.33		0.935922		1653.63	1754.93		1.06126		0.085777
BLOCK1	AB040046	AB040046P02379	2379	149.62	113.32	164.68	241.82	378.72	288.7		0.0945919		149.62	288.7		1.92955		0.948268
BLOCK1	AB040413	AB040413P00621	621	6440.15	6534.58	6157.13	7253.43	5527.63	16051.3		0.438733		6440.15	7253.43		1.12628		0.171569
BLOCK1	AB040529	AB040529P02096	2096	3785.59	3178.35	3227.16	4053.89	429.5	264.83		0.224112		3227.16	429.5		0.133089		-2.90954
BLOCK1	AB040820	AB040820P00018	18	324.57	120.17	285.93	499.89	1876.81	1354.49		0.16051		285.93	1354.49		4.73714		2.24402
BLOCK1	AB040822	AB040822P00396	396	973.63	2252.09	963.04	1521.84	703.59	467.23		0.496598		973.63	703.59		0.722646		-0.468639
BLOCK1	AB040875	AB040875P01562	1562	567.96	267.87	552.36	185.77	400.49	713.94		0.883382		552.36	400.49		0.725053		-0.463843
BLOCK1	AB040883	AB040883P03278	3278	1503.04	1428.96	1559.89	2259.48	1240.45	357.43		0.74436		1503.04	1240.45		0.825294		-0.27702
BLOCK1	AB040885	AB040885P03378	3378	483.99	1761.85	498.27	659.25	374.99	1221.66		0.820919		498.27	659.25		1.32308		0.403898
BLOCK1	AB040888	AB040888P06591	6591	1132.33	666.98	1141.06	870.47	323.06	737.68		0.014551		1132.33	737.68		0.651471		-0.618227
BLOCK1	AB040895	AB040895P07372	7372	1933.02	1554.96	1861.38	1277.5	975.44	1132.81		0.00429405		1861.38	1132.81		0.608586		-0.716467
BLOCK1	AB040937	AB040937P03102	3102	609.19	340.28	702.87	654.95	627.81	75.99		0.754765		609.19	627.81		1.03057		0.0434357
BLOCK1	AB040942	AB040942P03979	3979	7013.42	5900.01	6195.12	4327.1	5545.08	897.6		0.190899		6195.12	4327.1		0.698469		-0.517732
BLOCK1	AB040944	AB040944P04428	4428	105.43	867.8	85.49	230.06	1237.08	993.46		0.180863		105.43	993.46		9.42293		3.23618
BLOCK1	AB040946	AB040946P04357	4357	994.95	552.97	998.61	1514.84	1328.91	1479.55		0.0235486		994.95	1479.55		1.48706		0.572463
BLOCK1	AB040949	AB040949P07154	7154	1827.36	1838.08	1990.71	2049.05	77.93	1054.47		0.287733		1838.08	1054.47		0.57368		-0.801682
BLOCK1	AB040957	AB040957P02618	2618	248.7	325.94	189.08	217.93	50.74	104.2		0.220881		248.7	104.2		0.418979		-1.25505
BLOCK1	AB041019	AB041019P00871	871	2124.18	1696.17	2119.61	1912.47	3431.67	4802.26		0.241562		2119.61	3431.67		1.61901		0.695112
BLOCK1	AB041533	AB041533P01298	1298	3233.03	2730.67	3045.34	3554.39	5648.51	3682.42		0.254958		3045.34	3682.42		1.2092		0.274051
BLOCK1	AB041833	AB041833P00001	1	12347.4	11604.1	11028.3	10286.4	119.52	11068.9		0.33176		11604.1	10286.4		0.886442		-0.173902
BLOCK1	AB041834	AB041834P00315	315	8744.33	8917.12	9074.11	8706.19	14044.9	11837.8		0.221644		8917.12	11837.8		1.32754		0.40875
BLOCK1	AB042326	AB042326P00419	419	16066.7	16306.7	14092.3	18115.7	279.3	18994.9		0.689673		16066.7	18115.7		1.12753		0.173164
BLOCK1	AB042648	AB042648P04866	4866	144.08	419.59	173.99	106.72	17.77	277.44		0.534726		173.99	106.72		0.613369		-0.705174
BLOCK1	AB043588	AB043588P01701	1701	8093.84	8295.27	8688.34	8017.42	2932.07	1348.8		0.188385		8295.27	2932.07		0.353463		-1.50037
BLOCK1	AB044556	AB044556P00046	46	474.1	181.6	447.76	673.5	137.87	611.04		0.295556		447.76	611.04		1.36466		0.448541
BLOCK1	AB044777	AB044777P00574	574	3395.76	2365.2	3286.48	3409.06	6985.2	1830.37		0.621319		3286.48	3409.06		1.0373		0.0528308
BLOCK1	AB045131	AB045131P00604	604	3404.65	3205.15	3270.05	4033.93	14.75	3784.77		0.641141		3270.05	3784.77		1.1574		0.210893
BLOCK1	AB045369	AB045369P00828	828	29.85	20.79	27.22	19.24	107.48	86.63		0.259428		27.22	86.63		3.18259		1.6702
BLOCK1	AB045733	AB045733P02235	2235	1432.42	1100.68	1320.64	77.93	2705.74	2126.15		0.728935		1320.64	2126.15		1.60994		0.687006
BLOCK1	AB045830	AB045830P00012	12	116.65	817.75	208.99	230.96	61.84	314.9		0.599276		208.99	230.96		1.10512		0.144209
BLOCK1	AB045831	AB045831P00464	464	99.61	58.2	90.85	268.66	29.88	24.22		0.767366		90.85	29.88		0.328894		-1.60431
BLOCK1	AB046399	AB046399P00332	332	24.78	339.11	16.76	18.29	159.81	170.26		0.921046		24.78	159.81		6.44915		2.68911
BLOCK1	AB046400	AB046400P00272	272	23.28	15.81	18.03	112.13	14.84	54.06		0.253883		18.03	54.06		2.99834		1.58416
BLOCK1	AB046614	AB046614P00335	335	17534.2	18944.5	18530.4	20.95	21613.8	15942.2		0.437849		18530.4	15942.2		0.860326		-0.217044
BLOCK1	AB046767	AB046767P03819	3819	1057.35	1585.65	1180.08	937.99	1289.93	1460.93		0.817627		1180.08	1289.93		1.09309		0.128408
BLOCK1	AB046770	AB046770P10443	10443	19.09	23.48	37.92	18.82	52.61	142.17		0.290018		23.48	52.61		2.24063		1.1639
BLOCK1	AB046775	AB046775P08238	8238	1485.88	833.65	1247.28	912.39	852.34	762.44		0.200969		1247.28	852.34		0.683359		-0.549284
BLOCK1	AB046778	AB046778P04244	4244	3130.73	2994.99	3135.17	3158.94	4999.85	6758.1		0.211378		3130.73	4999.85		1.59702		0.675386
BLOCK1	AB046787	AB046787P04910	4910	1281.05	980.41	1333.31	1424.69	410.89	920.44		0.325503		1281.05	920.44		0.718504		-0.476931
BLOCK1	AB046826	AB046826P03124	3124	3262.89	2585.05	2845.15	2827.41	3795.32	6453.45		0.339395		2845.15	3795.32		1.33396		0.415717
BLOCK1	AB046834	AB046834P03392	3392	227.74	108.48	252.74	333.42	81.21	216.8		0.786609		227.74	216.8		0.951963		-0.071023
BLOCK1	AB046859	AB046859P06429	6429	206.52	218.98	201.82	443.56	882.2	114.24		0.338904		206.52	443.56		2.14778		1.10285
BLOCK1	AB047077	AB047077P00889	889	13548.5	12268.4	12778.7	14767.1	15705.7	5683.9		0.823484		12778.7	14767.1		1.1556		0.208638
BLOCK1	AB047784	AB047784P05294	5294	7282.17	7555.56	7736.05	5581.31	7464.02	46.85		0.304916		7555.56	5581.31		0.738702		-0.436935
BLOCK1	AB048796	AB048796P00954	954	81.4	53.41	57.03	43.45	457.92	174.34		0.339386		57.03	174.34		3.05699		1.61211
BLOCK1	AB051078	AB051078P02379	2379	11967.1	10972.5	12684.6	14047.4	14901.9	13825.8		0.100571		11967.1	14047.4		1.17384		0.23123
BLOCK1	AB051233	AB051233P00319	319	7539.31	7795.28	6548.02	7544.83	6349.96	3944.39		0.216066		7539.31	6349.96		0.842247		-0.247685
BLOCK1	AB051428	AB051428P01047	1047	16596.2	14382.8	15968.6	16683.1	13182.8	8159.51		0.348044		15968.6	13182.8		0.825543		-0.276585
BLOCK1	AB051435	AB051435P05009	5009	279.9	116.05	319.03	243.28	182.49	193.04		0.62246		279.9	193.04		0.689675		-0.536012
BLOCK1	AB051436	AB051436P05042	5042	506.46	251.33	503.39	371.86	1169.19	1344.84		0.251044		503.39	1169.19		2.32263		1.21576
BLOCK1	AB051443	AB051443P05603	5603	73.03	1022.69	56.04	166.41	815.04	133.93		0.912714		73.03	166.41		2.27865		1.18818
BLOCK1	AB051446	AB051446P05529	5529	263.17	307.08	176.04	720.65	332.63	385.55		0.206388		263.17	385.55		1.46502		0.550923
BLOCK1	AB051453	AB051453P04863	4863	1444.96	883.02	1386.02	905.4	759.83	779.9		0.107457		1386.02	779.9		0.56269		-0.829587
BLOCK1	AB051462	AB051462P07621	7621	449.52	636.2	484.87	722.09	23.9	34.55		0.435099		484.87	34.55		0.0712562		-3.81084
BLOCK1	AB051473	AB051473P05471	5471	172.8	89.86	133.55	191.33	66.67	637.77		0.428974		133.55	191.33		1.43265		0.518683
BLOCK1	AB051490	AB051490P03220	3220	611.46	294.62	653.49	909.25	237.05	892.86		0.283374		611.46	892.86		1.46021		0.546176
BLOCK1	AB051500	AB051500P04895	4895	145.46	21.21	90.04	179.68	20.87	56.1		0.999281		90.04	56.1		0.623056		-0.682565
BLOCK1	AB051501	AB051501P04166	4166	85.45	92.93	230.99	60.79	283.44	108.42		0.890343		92.93	108.42		1.16668		0.222415
BLOCK1	AB051508	AB051508P07491	7491	759.49	453.4	857.58	312.19	2678.49	959.11		0.522409		759.49	959.11		1.26283		0.336665
BLOCK1	AB051518	AB051518P06483	6483	1427.47	1050.4	1363.17	1321.85	1083.55	1902.57		0.510422		1363.17	1321.85		0.969688		-0.044407
BLOCK1	AB051520	AB051520P04289	4289	63.13	35.4	61.72	107.19	28.52	192.32		0.298077		61.72	107.19		1.73671		0.79636
BLOCK1	AB051533	AB051533P03390	3390	1097.39	634.84	1239.7	1302.73	1392.14	2746.05		0.160726		1097.39	1392.14		1.26859		0.343228
BLOCK1	AB051543	AB051543P02041	2041	16.16	12.06	17.29	14.62	19.45	20.66		0.356082		16.16	19.45		1.20359		0.267343
BLOCK1	AB051549	AB051549P04578	4578	1338.31	1048.09	1101.64	1448.66	1018.49	724.28		0.565665		1101.64	1018.49		0.924522		-0.113221
BLOCK1	AB051813	AB051813P05340	5340	655.77	691.79	640.57	728.22	503.93	3730.6		0.445389		655.77	728.22		1.11048		0.151184
BLOCK1	AB051853	AB051853P01331	1331	278.16	177.18	349.62	687.59	294.69	22.41		0.785314		278.16	294.69		1.05943		0.0832831
BLOCK1	AB051866	AB051866P03834	3834	293.75	126.66	261.43	223.14	86.42	233.63		0.0680475		261.43	223.14		0.853536		-0.228476
BLOCK1	AB052765	AB052765P00702	702	5691.65	6080.6	5250.04	6622.25	14794.8	11542.3		0.147138		5691.65	11542.3		2.02794		1.02001
BLOCK1	AB052917	AB052917P00529	529	5210.27	6151.15	5216.06	4550.44	3965.77	5000.9		0.229414		5216.06	4550.44		0.87239		-0.196954
BLOCK1	AB052918	AB052918P00509	509	4880.59	5710.43	4969.46	4483.52	3749.01	7659.48		0.94291		4969.46	4483.52		0.902215		-0.148457
BLOCK1	AB053302	AB053302P01320	1320	347.18	153.33	306.8	227.9	44.25	39.14		0.0841168		306.8	44.25		0.144231		-2.79355
BLOCK1	AB053321	AB053321P00309	309	213.43	279.28	223.39	308.94	41.86	74.25		0.432684		223.39	74.25		0.332378		-1.5891
BLOCK1	AB053445	AB053445P02879	2879	256.01	43.54	133.43	14.23	49.6	72.88		0.313928		133.43	49.6		0.37173		-1.42767
BLOCK1	AB054575	AB054575P01886	1886	35.3	16.52	19.24	14.8	108.77	37.24		0.461356		19.24	37.24		1.93555		0.952744
BLOCK1	AB054881	AB054881P03362	3362	3563.49	4444.74	3743.38	4008.92	5514.09	11280.1		0.314658		3743.38	5514.09		1.47302		0.558781
BLOCK1	AB055226	AB055226P01555	1555	6738.62	6557.11	6213.08	6593.28	12387.8	101.07		0.97084		6557.11	6593.28		1.00552		0.00793625
BLOCK1	AB055227	AB055227P01726	1726	13232	15162	16097.3	15525.4	16798.8	2025.7		0.591999		15162	15525.4		1.02397		0.0341684
BLOCK1	AB055890	AB055890P09050	9050	6394.85	5138.93	5894.05	7793.95	46.42	7584.36		0.79144		5894.05	7584.36		1.28678		0.363768
BLOCK1	AB056866	AB056866P00310	310	38	165.15	147.5	17.59	68.83	16.69		0.127081		147.5	17.59		0.119254		-3.06789
BLOCK1	AB058703	AB058703P02692	2692	48	24.55	18.45	23.97	70.42	13.02		0.818036		24.55	23.97		0.976375		-0.0344931
BLOCK1	AB058718	AB058718P03737	3737	870.28	466.44	994.63	1589.29	2250.46	4861.07		0.148442		870.28	2250.46		2.5859		1.37067
BLOCK1	AB058751	AB058751P00689	689	4082.79	3564	4117.84	5251.25	6168.81	4371.07		0.188894		4082.79	5251.25		1.28619		0.363106
BLOCK1	AB058757	AB058757P04764	4764	234.69	35.4	138.06	219.14	57.8	20.37		0.470286		138.06	57.8		0.418659		-1.25615
BLOCK1	AB058774	AB058774P03425	3425	338.34	627.62	247.92	209.08	440.23	1535.46		0.571289		338.34	440.23		1.30115		0.379784
BLOCK1	AB058779	AB058779P06356	6356	18.71	17.54	24.73	25.35	30.39	16.6		0.604718		18.71	25.35		1.35489		0.438176
BLOCK1	AB058780	AB058780P05383	5383	63.1	540.15	60.22	73.95	22.03	17.26		0.389099		63.1	22.03		0.349128		-1.51817
BLOCK1	AB058893	AB058893P00195	195	99.94	44.36	81.21	97.09	227	16.06		0.65871		81.21	97.09		1.19554		0.257665
BLOCK1	AB058895	AB058895P00063	63	381.03	202.87	399.89	574.88	43.7	40.57		0.572276		381.03	43.7		0.114689		-3.1242
BLOCK1	AB059277	AB059277P06406	6406	6943.52	6304.39	6215.62	5549.28	4795.01	3886.18		0.0273269		6304.39	4795.01		0.760583		-0.394823
BLOCK1	AB061325	AB061325P01632	1632	729.88	324.24	627.27	4179.19	6125.93	4162.12		0.0311457		627.27	4179.19		6.66251		2.73606
BLOCK1	AB061371	AB061371P11629	11629	9930.66	9774.05	10165.9	92.45	6180.39	3499.24		0.0653842		9930.66	3499.24		0.352367		-1.50485
BLOCK1	AB061669	AB061669P00219	219	648.44	227.22	646.65	913.56	427.59	416.82		0.663266		646.65	427.59		0.661239		-0.596757
BLOCK1	AB061798	AB061798P00888	888	137.3	64.45	108.89	149.88	402.46	816.51		0.221021		108.89	402.46		3.69602		1.88597
BLOCK1	AB062436	AB062436P00373	373	4753.09	4450.34	5527.28	5311.51	4605.66	3580.5		0.649525		4753.09	4605.66		0.968982		-0.0454578
BLOCK1	AB062477	AB062477P01545	1545	118.83	62.36	108.17	76.09	291.62	426.9		0.261386		108.17	291.62		2.69594		1.43079
BLOCK1	AB062481	AB062481P01167	1167	3710.03	4385.4	3832.73	3840.36	2466.28	1982.06		0.212801		3832.73	2466.28		0.643479		-0.636036
BLOCK1	AB062482	AB062482P00768	768	19.92	22.11	20.06	20.88	922.39	427.82		0.235316		20.06	427.82		21.327		4.41461
BLOCK1	AB062485	AB062485P00021	21	24.18	170.29	20.12	46.42	35.69	13.83		0.498406		24.18	35.69		1.47601		0.561706
BLOCK1	AB062488	AB062488P01717	1717	159.38	935.01	150.81	290.14	295.41	49.28		0.466612		159.38	290.14		1.82043		0.864279
BLOCK1	AB062787	AB062787P00170	170	271.1	153.74	364.8	480.37	192.74	63.36		0.916814		271.1	192.74		0.710955		-0.492169
BLOCK1	AB063318	AB063318P01457	1457	13863	13560.9	13271.2	8491.5	10592.2	12328.9		0.136883		13560.9	10592.2		0.781079		-0.356459
BLOCK1	AB064667	AB064667P00953	953	511.56	681.56	455.26	526.8	353.89	619.21		0.766235		511.56	526.8		1.02979		0.0423519
BLOCK1	AB064670	AB064670P01959	1959	506.21	228.27	583.37	309.68	581.46	1127.84		0.403038		506.21	581.46		1.14865		0.199944
BLOCK1	AB065089	AB065089P00132	132	1277.41	1587.09	1290.23	1112.27	1108.93	18705.1		0.444211		1290.23	1112.27		0.862071		-0.214121
BLOCK1	AB066484	AB066484P00003	3	5375.43	5511.77	5515.67	4740.98	4855.05	8950.1		0.651801		5511.77	4855.05		0.880851		-0.18303
BLOCK1	AB067467	AB067467P04087	4087	1614.26	2232.37	1624.6	1918.25	2501.31	2762.74		0.182447		1624.6	2501.31		1.53965		0.622599
BLOCK1	AB067492	AB067492P01091	1091	22.12	341.23	23.08	18.47	217.43	21.45		0.39834		23.08	21.45		0.929376		-0.105666
BLOCK1	AB067495	AB067495P04399	4399	486.51	176.07	460.93	498.3	500.15	449.22		0.423265		460.93	498.3		1.08108		0.112467
BLOCK1	AB067502	AB067502P06454	6454	878.13	1839.16	888.7	89.13	684.87	646.46		0.110776		888.7	646.46		0.727422		-0.459135
BLOCK1	AB069681	AB069681P00413	413	6555.51	5418.84	5364.39	4829.37	5208.26	6670.53		0.832601		5418.84	5208.26		0.961139		-0.0571826
BLOCK1	AB070452	AB070452P00329	329	17.26	15.48	18.77	14.39	92.26	17.61		0.453398		17.26	17.61		1.02028		0.0289624
BLOCK1	AB071195	AB071195P00411	411	2822.63	2468.61	2618.14	3551.74	576.28	2592.32		0.661509		2618.14	2592.32		0.990138		-0.0142984
BLOCK1	AB071605	AB071605P09581	9581	16758.7	17352.8	16275.5	17633.4	13028.5	20485.2		0.928028		16758.7	17633.4		1.0522		0.0734038
BLOCK1	AB072904	AB072904P00532	532	38.62	22.51	42.34	55.98	32.07	41.36		0.245232		38.62	41.36		1.07095		0.098888
BLOCK1	AB073382	AB073382P00526	526	21370.3	20994.1	17753.7	21631.6	88.21	7574.36		0.2347		20994.1	7574.36		0.360785		-1.47079
BLOCK1	AB073385	AB073385P00184	184	25.39	24.89	41.18	48.42	53.08	212.15		0.266133		25.39	53.08		2.09059		1.06391
BLOCK1	AB073386	AB073386P01432	1432	617.97	395.66	697.74	356.97	363.79	269.06		0.171622		617.97	356.97		0.577649		-0.791734
BLOCK1	AB073387	AB073387P00657	657	2299.44	1694.67	2382.63	4048.63	3987.11	1790.6		0.32343		2299.44	3987.11		1.73395		0.794061
BLOCK1	AB073390	AB073390P01915	1915	63.94	832.95	49.93	99.5	5274.02	4095.88		0.180984		63.94	4095.88		64.0582		6.00131
BLOCK1	AB073393	AB073393P00589	589	1811.02	1174.05	1569.4	1737.6	2550.83	4943		0.259083		1569.4	2550.83		1.62535		0.700754
BLOCK1	AB073395	AB073395P00571	571	979.33	1009.62	870.28	1197.81	1978.88	1129.53		0.18642		979.33	1197.81		1.22309		0.290532
BLOCK1	AB073398	AB073398P01506	1506	1588.72	1618.7	1910.36	2404.32	1472.43	1326.62		0.951247		1618.7	1472.43		0.909637		-0.136637
BLOCK1	AB073660	AB073660P01213	1213	824.3	537.3	803.9	1181.68	1108.5	1226.89		0.0191405		803.9	1181.68		1.46993		0.555751
BLOCK1	AB074157	AB074157P00475	475	1942.38	2982.88	1773.02	1933.65	17.62	5050.75		0.960325		1942.38	1933.65		0.995506		-0.00649879
BLOCK1	AB074415	AB074415P00497	497	8205.74	6762.52	6926.98	7685.77	7907.37	5629.25		0.785016		6926.98	7685.77		1.10954		0.149963
BLOCK1	AB074416	AB074416P00572	572	9415.52	8660.5	8939.49	8886.36	7324.71	8585.55		0.134253		8939.49	8585.55		0.960407		-0.058282
BLOCK1	AB075501	AB075501P01199	1199	46.1	273.93	56.33	107.24	22.12	358.35		0.838451		56.33	107.24		1.90378		0.928868
BLOCK1	AB075503	AB075503P00516	516	2700.45	3148.76	2878.06	3390.7	3869.65	2615.78		0.357241		2878.06	3390.7		1.17812		0.236486
BLOCK1	AB075509	AB075509P00776	776	1133.29	512.53	1072.55	66.92	318.84	275.14		0.117183		1072.55	275.14		0.256529		-1.96281
BLOCK1	AB075512	AB075512P01278	1278	432.69	171.17	358.66	488.56	4335.12	3766.71		0.181591		358.66	3766.71		10.5022		3.39262
BLOCK1	AB075841	AB075841P02681	2681	5988.03	6361.03	6602.84	8675.57	1286.75	1260.25		0.431026		6361.03	1286.75		0.202286		-2.30553
BLOCK1	AB075843	AB075843P04651	4651	139.83	59.17	229.04	64.19	262.44	154.03		0.86762		139.83	154.03		1.10155		0.139537
BLOCK1	AB075848	AB075848P02907	2907	569.76	217.44	461.95	1011.61	979.61	874.53		0.0405673		461.95	979.61		2.1206		1.08447
BLOCK1	AB075864	AB075864P02707	2707	100	476.69	135.11	264.4	971.5	641.06		0.0740878		135.11	641.06		4.74473		2.24632
BLOCK1	AB075868	AB075868P03113	3113	355.84	140.12	340.36	244.36	3296.3	519.59		0.411571		340.36	519.59		1.52659		0.610312
BLOCK1	AB075869	AB075869P01350	1350	46.22	23.11	33.81	38.89	96.58	38.44		0.447699		33.81	38.89		1.15025		0.201949
BLOCK1	AB076184	AB076184P00549	549	8124.62	8270.43	8818.79	9932.9	6625.66	9918.96		0.727826		8270.43	9918.96		1.19933		0.262227
BLOCK1	AB076384	AB076384P00544	544	4329.12	3956.01	4176.12	5937.27	10901.3	8375.14		0.110121		4176.12	8375.14		2.00548		1.00395
BLOCK1	AB077043	AB077043P00546	546	41.48	1223.5	25.63	61.74	101.91	95.99		0.470425		41.48	95.99		2.31413		1.21047
BLOCK1	AB077207	AB077207P00378	378	30433	32129.5	30309.6	30365.3	26545.2	19526		0.218615		30433	26545.2		0.872253		-0.197181
BLOCK1	AB077208	AB077208P00564	564	31784.6	29869.9	31186.3	175.7	21208.5	16844.3		0.118641		31186.3	16844.3		0.540121		-0.888646
BLOCK1	AB078026	AB078026P00386	386	403.3	633.76	311.09	341.93	2027.37	2066.05		0.204937		403.3	2027.37		5.02695		2.32968
BLOCK1	AB078780	AB078780P00626	626	128.94	63.43	155.22	170.96	139.09	43.3		0.976494		128.94	139.09		1.07872		0.109319
BLOCK1	AB078876	AB078876P04160	4160	230.16	114.44	247.45	366.02	88.7	41.56		0.777058		230.16	88.7		0.385384		-1.37563
BLOCK1	AB079778	AB079778P00857	857	1090.44	1672	1017.97	1454.91	2906.48	2753.85		0.109053		1090.44	2753.85		2.52545		1.33654
BLOCK1	AB080587	AB080587P06334	6334	886.59	453.58	813.16	1503.71	173.75	659.44		0.847465		813.16	659.44		0.81096		-0.302298
BLOCK1	AB082524	AB082524P05844	5844	1594.53	1145.29	1742.26	1738.55	1910.36	2346.12		0.113422		1594.53	1910.36		1.19807		0.260713
BLOCK1	AB082528	AB082528P04624	4624	634.75	811.7	649.44	698.75	1654.2	3803.48		0.28203		649.44	1654.2		2.54712		1.34887
BLOCK1	AB082533	AB082533P06867	6867	1754.64	1536.1	2058.13	2016.42	1026.88	923.27		0.37215		1754.64	1026.88		0.585237		-0.772907
BLOCK1	AB084087	AB084087P03577	3577	2301.95	3077.52	2164.59	2996.81	2497.76	1685.19		0.794621		2301.95	2497.76		1.08506		0.117778
BLOCK1	AB084281	AB084281P08699	8699	1002.1	635.33	867.94	1958.49	1954.98	1973.87		0.00862983		867.94	1958.49		2.25648		1.17407
BLOCK1	AB084459	AB084459P00368	368	22971.2	19733.2	21643.5	17297.8	19725.4	19944.5		0.280531		21643.5	19725.4		0.911377		-0.13388
BLOCK1	AB085683	AB085683P01641	1641	126.74	290.38	116.75	198.68	93.69	21.85		0.448465		126.74	93.69		0.73923		-0.435905
BLOCK1	AB085843	AB085843P01641	1641	115.99	463.29	141.88	203.4	227.85	14.99		0.435901		141.88	203.4		1.43361		0.519648
BLOCK1	AB085901	AB085901P01858	1858	16.33	12.49	15.74	12.89	45.15	18.42		0.441045		15.74	18.42		1.17027		0.226838
BLOCK1	AB086378	AB086378P01063	1063	101.03	49.12	86.09	77.98	187.21	332.51		0.263658		86.09	187.21		2.17458		1.12074
BLOCK1	AB088047	AB088047P02044	2044	676.59	258.79	762.58	1037.36	1880.59	1134.66		0.201538		676.59	1134.66		1.67703		0.745906
BLOCK1	AB088847	AB088847P00682	682	73.23	35.46	71.6	43.77	52	46.24		0.476831		71.6	46.24		0.64581		-0.630818
BLOCK1	AB089958	AB089958P00255	255	2506.85	2007.18	2536.23	2418.87	7798.86	10493		0.198636		2506.85	7798.86		3.11102		1.63739
BLOCK1	AB093548	AB093548P05083	5083	345.9	96.88	207.85	297.88	135.46	36.32		0.42672		207.85	135.46		0.65172		-0.617676
BLOCK1	AB094146	AB094146P00136	136	37.18	29.22	45.6	42.17	31.31	18.72		0.58308		37.18	31.31		0.842119		-0.247903
BLOCK1	AB095365	AB095365P01943	1943	75.8	398.51	75.42	38.41	242.66	43.73		0.205122		75.8	43.73		0.576913		-0.793574
BLOCK1	AB095933	AB095933P01243	1243	8931.35	8765.87	8562.38	8765.87	9711.98	6744.87		0.708787		8765.87	8765.87		1		0
BLOCK1	AB095935	AB095935P03270	3270	32.69	245.65	23.57	48.6	35.1	316.93		0.842312		32.69	48.6		1.48669		0.572107
BLOCK1	AB095936	AB095936P05515	5515	1838.47	1247.19	1695.07	1777.46	3545.53	2590.19		0.26699		1695.07	2590.19		1.52807		0.611713
BLOCK1	AB096679	AB096679P00324	324	166.8	91.74	162.75	365.87	414.2	92.41		0.324147		162.75	365.87		2.24805		1.16867
BLOCK1	AB096680	AB096680P00001	1	43.34	19.92	42.17	23.22	387.66	426.9		0.206105		42.17	387.66		9.19279		3.2005
BLOCK1	AB096935	AB096935P00309	309	201.62	70	134.14	232.71	172.7	28.7		0.891198		134.14	172.7		1.28746		0.364529
BLOCK1	AB096937	AB096937P00013	13	20.42	16.1	24.16	25.5	17.82	55.47		0.307348		20.42	25.5		1.24878		0.320514
BLOCK1	AB096939	AB096939P00001	1	35.58	45.93	66.5	315.2	66.63	65.8		0.383045		45.93	66.63		1.45069		0.536735
BLOCK1	AB096941	AB096941P00001	1	21.48	148.87	30.48	56.74	35.36	21.03		0.575348		30.48	35.36		1.1601		0.214255
BLOCK1	AB096943	AB096943P00162	162	383.98	89.29	172.69	551.39	725.51	600.81		0.0939747		172.69	600.81		3.47912		1.79872
BLOCK1	AB096945	AB096945P00075	75	460.09	171.62	390.88	767.35	15.69	42.1		0.767482		390.88	42.1		0.107706		-3.21483
BLOCK1	AB096946	AB096946P00157	157	319.89	694.98	288.02	355.72	44.03	51		0.290768		319.89	51		0.15943		-2.64901
BLOCK1	AB096949	AB096949P00001	1	19.59	30.22	31.37	38.96	214.57	469.94		0.221173		30.22	214.57		7.10026		2.82787
BLOCK1	AB096950	AB096950P00045	45	55.43	17.37	25.19	26.49	18.2	14.54		0.274583		25.19	18.2		0.722509		-0.468913
BLOCK1	AB096952	AB096952P00193	193	96.42	45.09	72.18	170.06	51.06	22.07		0.809214		72.18	51.06		0.707398		-0.499406
BLOCK1	AB096956	AB096956P00006	6	20.26	22.52	34.19	17.88	1387.19	151.92		0.376167		22.52	151.92		6.746		2.75403
BLOCK1	AB096957	AB096957P00204	204	147.69	71.98	125.4	179.21	183.49	51.83		0.707835		125.4	179.21		1.42911		0.515114
BLOCK1	AB096958	AB096958P00093	93	208.31	94.08	304.86	284.81	432.34	999.71		0.175066		208.31	432.34		2.07546		1.05343
BLOCK1	AB096959	AB096959P00205	205	61.22	23.18	36.92	371.07	25.03	17.56		0.456346		36.92	25.03		0.677952		-0.560744
BLOCK1	AB096964	AB096964P00085	85	730.19	447.43	877.86	1025.53	690.5	132.71		0.857494		730.19	690.5		0.945644		-0.0806305
BLOCK1	AB097013	AB097013P01697	1697	9350.64	8709.66	9583.31	9818.55	11887.6	16057.2		0.191556		9350.64	11887.6		1.27131		0.346316
BLOCK1	AB097018	AB097018P00401	401	6933.37	6641.61	5810.34	5810.04	12041.3	5570.5		0.57785		6641.61	5810.04		0.874794		-0.192985
BLOCK1	AB097021	AB097021P00851	851	14430.8	13207.9	14467.4	15139	13144.2	15457.4		0.225779		14430.8	15139		1.04907		0.0691146
BLOCK1	AB100373	AB100373P00232	232	2165.75	1722.24	2186.49	2553.04	583.49	477.59		0.320261		2165.75	583.49		0.269417		-1.89209
BLOCK1	AB102644	AB102644P02355	2355	157.94	73.9	132.01	369.4	22.34	739.3		0.313399		132.01	369.4		2.79827		1.48454
BLOCK1	AB102716	AB102716P02017	2017	4209.18	4258.97	4748.47	3166.7	3827.65	3501.05		0.0658912		4258.97	3501.05		0.822041		-0.282717
BLOCK1	AB102720	AB102720P01776	1776	4117.05	4913.34	4768.73	3267.98	3547.44	3106.8		0.0321605		4768.73	3267.98		0.685294		-0.545206
BLOCK1	AB102793	AB102793P00065	65	940.34	603.07	894.08	1239.54	1158.65	1086.13		0.0837068		894.08	1158.65		1.29591		0.373969
BLOCK1	AB102795	AB102795P00064	64	865.29	1072.84	825.51	1185.48	1869.38	2176.22		0.109885		865.29	1869.38		2.16041		1.1113
BLOCK1	AB102799	AB102799P00001	1	10856.7	11540.8	10652.6	13738.9	13359.6	11712.1		0.0681293		10856.7	13359.6		1.23053		0.299283
BLOCK1	AB102869	AB102869P01194	1194	854.58	549.4	882.2	871.54	85.72	1773.2		0.744663		854.58	871.54		1.01985		0.0283513
BLOCK1	AB102884	AB102884P00184	184	6518.26	5746.53	6860.83	6953.18	6787.22	6288.18		0.587872		6518.26	6787.22		1.04126		0.0583339
BLOCK1	AB102888	AB102888P00388	388	26.09	28.66	32.92	63.29	486.54	16.92		0.398267		28.66	63.29		2.2083		1.14294
BLOCK1	AB102894	AB102894P00072	72	26.06	94.49	43.16	28.41	278.25	223.79		0.178302		43.16	223.79		5.18513		2.37438
BLOCK1	AB103083	AB103083P01159	1159	3404.13	2693.66	3128.48	4097.76	5751.31	5581.72		0.100191		3128.48	5581.72		1.78416		0.835248
BLOCK1	AB103086	AB103086P02000	2000	1857.1	1465.59	1720.06	2523.75	5965.76	5719.69		0.126327		1720.06	5719.69		3.32529		1.73348
BLOCK1	AB107353	AB107353P01677	1677	865.17	1247.28	784.45	1023.39	1068.6	930.62		0.740668		865.17	1023.39		1.18288		0.2423
BLOCK1	AB109023	AB109023P00356	356	1937.49	2952.5	1930.83	2480.54	3123.98	3642.79		0.223512		1937.49	3123.98		1.61239		0.689196
BLOCK1	AB109552	AB109552P00832	832	2316.87	2126.52	1917.57	2631.14	1859.58	1498.92		0.635166		2126.52	1859.58		0.874471		-0.193518
BLOCK1	AB110790	AB110790P02444	2444	58.93	527.88	61.35	88.4	95.59	381.19		0.911042		61.35	95.59		1.55811		0.639796
BLOCK1	AB110791	AB110791P01340	1340	80.96	38.94	65.35	50.57	37.04	461.08		0.471322		65.35	50.57		0.773833		-0.369905
BLOCK1	AB112582	AB112582P02287	2287	201.96	796.01	218.98	389.71	41.33	3488.32		0.535721		218.98	389.71		1.77966		0.831602
BLOCK1	AB112583	AB112583P00894	894	809.4	357	685.54	229.57	1440.51	1741.21		0.44429		685.54	1440.51		2.10128		1.07127
BLOCK1	AB113249	AB113249P01973	1973	4254.52	4236.94	5107.58	2806.37	3293.14	3596.39		0.0185174		4254.52	3293.14		0.774033		-0.369533
BLOCK1	AB113382	AB113382P02251	2251	225.79	1730.89	193.06	412.85	53.49	28.52		0.436581		225.79	53.49		0.236902		-2.07764
BLOCK1	AB115332	AB115332P01019	1019	17985.1	19377.4	17330.2	16192	16888.2	6586.42		0.223562		17985.1	16192		0.900305		-0.151514
BLOCK1	AB117974	AB117974P00808	808	4355.63	4120.84	4235.14	6003.69	11447.6	16008		0.142184		4235.14	11447.6		2.70301		1.43457
BLOCK1	AB118749	AB118749P00324	324	38.59	28.79	41.34	57.18	166.45	93.92		0.188246		38.59	93.92		2.43379		1.28321
BLOCK1	AB126077	AB126077P00811	811	86.33	293.6	56.33	95.3	103.57	314.75		0.860814		86.33	103.57		1.1997		0.262672
BLOCK1	AB126828	AB126828P07549	7549	43.06	26.06	42.8	59.12	132.87	111.64		0.135843		42.8	111.64		2.60841		1.38317
BLOCK1	AB127078	AB127078P01965	1965	166.99	101.64	185.7	172.1	18.52	20.25		0.241135		166.99	20.25		0.121265		-3.04377
BLOCK1	AB154416	AB154416P00116	116	8832.8	9575.91	7990.02	5747.08	5190.63	232.71		0.0676664		8832.8	5190.63		0.587654		-0.766961
BLOCK1	AB158469	AB158469P05375	5375	4085.08	4716.64	3615.29	3588.6	3512.41	732.74		0.163456		4085.08	3512.41		0.859814		-0.217903
BLOCK1	AB158503	AB158503P00685	685	2632.15	2305.88	2551.99	2950.1	127.08	4123.44		0.938234		2551.99	2950.1		1.156		0.209141
BLOCK1	AB163437	AB163437P00207	207	1986.51	1624.25	1933.07	1874.83	1572.96	2479.52		0.604709		1933.07	1874.83		0.969872		-0.0441341
BLOCK1	AB163438	AB163438P00032	32	729.59	1787.9	682.47	683.2	951.79	1034.85		0.663116		729.59	951.79		1.30455		0.383557
BLOCK1	AB163917	AB163917P02220	2220	1170.08	2012.57	1188.9	1369.02	1180.52	1086.99		0.507442		1188.9	1180.52		0.992951		-0.0102049
BLOCK1	AB166669	AB166669P00122	122	925.65	1447.36	868.99	868.87	810.93	1115.56		0.623486		925.65	868.87		0.938659		-0.0913265
BLOCK1	AB166670	AB166670P00133	133	2058.46	1631.86	2002.86	27.88	1746.02	1013.79		0.258254		2002.86	1013.79		0.506171		-0.982303
BLOCK1	AB176708	AB176708P04062	4062	256.66	713.08	273.74	237.37	318.06	196.55		0.29578		273.74	237.37		0.867137		-0.205669
BLOCK1	AB177850	AB177850P04224	4224	4545.84	4957.01	4591.31	4259.39	3344.16	1945.97		0.156714		4591.31	3344.16		0.728367		-0.457262
BLOCK1	AB177859	AB177859P04182	4182	2891	2560.71	3520.2	2850.74	4509.92	2734.51		0.691476		2891	2850.74		0.986074		-0.0202321
BLOCK1	AB180041	AB180041P00073	73	500.88	245.59	555.04	775.88	512.32	18.65		0.995323		500.88	512.32		1.02284		0.0325802
BLOCK1	AB180042	AB180042P00051	51	227.13	111.84	141.6	273.22	102.46	292.95		0.314932		141.6	273.22		1.92952		0.948242
BLOCK1	AB180043	AB180043P00005	5	15.73	197.83	15.65	18.88	14.37	21.99		0.452922		15.73	18.88		1.20025		0.26334
BLOCK1	AB185927	AB185927P01070	1070	4173.14	2779.12	3637.66	2799.25	583.22	2089.24		0.0208119		3637.66	2089.24		0.574336		-0.800032
BLOCK1	AB188306	AB188306P01005	1005	20175.8	16878.7	18845.8	17237.3	12410.8	3469.61		0.192022		18845.8	12410.8		0.658548		-0.60264
BLOCK1	AB188489	AB188489P04647	4647	212.28	94.88	130.08	110.4	54.52	186.05		0.595219		130.08	110.4		0.848708		-0.236659
BLOCK1	AB188491	AB188491P01436	1436	5830.73	5416.1	5429.52	9271.65	11552.4	3168.84		0.42835		5429.52	9271.65		1.70764		0.772001
BLOCK1	AB188493	AB188493P01692	1692	12869.6	13482.4	13529.8	13492.5	4025.27	5578.92		0.216644		13482.4	5578.92		0.413793		-1.27302
BLOCK1	AB188496	AB188496P01388	1388	206.52	108.78	309.47	180.64	96.35	139.41		0.302459		206.52	139.41		0.675044		-0.566947
BLOCK1	AB189172	AB189172P00146	146	1712.93	1455.69	1537.97	3211.1	6897.98	4329.76		0.107739		1537.97	4329.76		2.81524		1.49326
BLOCK1	AB190910	AB190910P01494	1494	608.77	256.18	612.82	656.85	570.18	681.68		0.23454		608.77	656.85		1.07898		0.109667
BLOCK1	AB191259	AB191259P06951	6951	18019.7	17583.8	18781.7	17960	24904.4	18752.4		0.429693		18019.7	18752.4		1.04066		0.0574964
BLOCK1	AB191261	AB191261P06302	6302	3061.43	3492.6	3036.79	8408.43	9972.15	4552.39		0.0976297		3061.43	8408.43		2.74657		1.45763
BLOCK1	AB194232	AB194232P01662	1662	1925.97	1664.88	2239.32	1895	47.62	2886		0.668063		1925.97	1895		0.98392		-0.0233874
BLOCK1	AB196634	AB196634P00429	429	336.95	691.01	361.88	400.46	476.06	335.18		0.544352		361.88	400.46		1.10661		0.146147
BLOCK1	AB196635	AB196635P03502	3502	82.67	50.68	204.73	272.74	17.41	38.81		0.97931		82.67	38.81		0.469457		-1.09094
BLOCK1	AB208789	AB208789P03818	3818	401.05	585.63	423.13	610.61	604.29	5693.67		0.398129		423.13	610.61		1.44308		0.52915
BLOCK1	AB208805	AB208805P02286	2286	4510.08	3931.69	4254.23	4184.66	208.81	532.75		0.149435		4254.23	532.75		0.125228		-2.99737
BLOCK1	AB208816	AB208816P01824	1824	16324.9	16615.8	16100.7	17924.6	68.51	14167.3		0.417669		16324.9	14167.3		0.867838		-0.204502
BLOCK1	AB208831	AB208831P04474	4474	692.26	298.13	812.15	725.34	11106.4	8271.18		0.195439		692.26	8271.18		11.9481		3.57871
BLOCK1	AB208847	AB208847P03908	3908	2218.27	2187.23	2316.47	2599.52	570.76	2611.37		0.678151		2218.27	2599.52		1.17187		0.22881
BLOCK1	AB208898	AB208898P03072	3072	4711.43	4421.56	4397.51	3266.86	1798.77	906.17		0.0511944		4421.56	1798.77		0.406818		-1.29754
BLOCK1	AB208930	AB208930P02897	2897	120.38	49.63	65.19	272.74	380.63	411.9		0.0471842		65.19	380.63		5.83878		2.54567
BLOCK1	AB208933	AB208933P02211	2211	17300.9	17061.2	18597	18151.4	14470.7	8769.65		0.345164		17300.9	14470.7		0.836413		-0.257713
BLOCK1	AB208935	AB208935P03106	3106	22.31	217.92	17.49	31.09	25.57	19.31		0.455058		22.31	25.57		1.14612		0.196762
BLOCK1	AB208963	AB208963P02639	2639	2163.14	2354.08	2283.47	3331.79	10257.9	15540.3		0.167106		2283.47	10257.9		4.49222		2.16743
BLOCK1	AB208968	AB208968P05865	5865	3468.83	3740.22	3266.33	4314.49	3067.64	2293.15		0.682334		3468.83	3067.64		0.884344		-0.17732
BLOCK1	AB208975	AB208975P00665	665	8793.06	8557.02	8031.92	7397.06	96.25	4047.45		0.154872		8557.02	4047.45		0.472998		-1.0801
BLOCK1	AB209006	AB209006P03208	3208	697.74	288.07	708.23	825.04	12.95	2393.71		0.481602		697.74	825.04		1.18245		0.241775
BLOCK1	AB209057	AB209057P02559	2559	12524.2	12393.1	12808.7	12940.2	7950.53	11815.6		0.365997		12524.2	11815.6		0.943419		-0.0840301
BLOCK1	AB209063	AB209063P02689	2689	679.85	256.4	633.61	716.99	1156.58	2132.81		0.195737		633.61	1156.58		1.82538		0.868198
BLOCK1	AB209070	AB209070P03128	3128	1148.79	582.79	1152.22	829.69	6733.53	4087.87		0.258112		1148.79	4087.87		3.55841		1.83123
BLOCK1	AB209095	AB209095P04016	4016	10553.5	10539.8	9693.97	9389.75	6001.15	5490.39		0.0914301		10539.8	6001.15		0.569379		-0.812539
BLOCK1	AB209109	AB209109P03005	3005	2957.9	2922.19	3300.04	4098.53	3420.9	4264.02		0.0453852		2957.9	4098.53		1.38562		0.470533
BLOCK1	AB209119	AB209119P04723	4723	1333.97	1172.07	1752.65	1792.62	75.86	2058.67		0.844006		1333.97	1792.62		1.34382		0.426343
BLOCK1	AB209120	AB209120P03728	3728	11342.1	10251.7	11303.8	11914.5	12688.8	9171.65		0.845967		11303.8	11914.5		1.05403		0.0759141
BLOCK1	AB209181	AB209181P02736	2736	1059.72	632.55	1099.73	1170.4	85.49	790.53		0.325367		1059.72	790.53		0.74598		-0.422791
BLOCK1	AB209221	AB209221P02932	2932	1196.35	786.09	1341.62	1170.94	876.71	974.61		0.540113		1196.35	974.61		0.814653		-0.295743
BLOCK1	AB209244	AB209244P01163	1163	4800.19	5361.43	4810.24	7374	13078.5	8685.08		0.0923438		4810.24	8685.08		1.80554		0.85243
BLOCK1	AB209247	AB209247P03087	3087	431.75	628.96	406.01	148.25	552.39	4552.54		0.474102		431.75	552.39		1.27942		0.355491
BLOCK1	AB209248	AB209248P03273	3273	1252.96	786.91	1285.11	58.67	2931.4	6281.11		0.38326		1252.96	2931.4		2.33958		1.22625
BLOCK1	AB209268	AB209268P01000	1000	7069.41	7880.78	6975.58	7740.7	2166.68	2213.75		0.242042		7069.41	2213.75		0.313145		-1.6751
BLOCK1	AB209269	AB209269P01898	1898	35.58	27.69	60	70.26	26.89	48.11		0.653782		35.58	48.11		1.35216		0.43527
BLOCK1	AB209288	AB209288P02130	2130	475.09	298.66	488.28	764.36	462.05	541.1		0.132458		475.09	541.1		1.13894		0.187694
BLOCK1	AB209302	AB209302P00884	884	2327.64	2385.64	2558.16	2549.21	2529.74	2145.13		0.944238		2385.64	2529.74		1.0604		0.0846128
BLOCK1	AB209327	AB209327P04312	4312	2209.12	2941.2	2362.55	4116.9	4701.27	5421.88		0.0319443		2362.55	4701.27		1.98991		0.992706
BLOCK1	AB209385	AB209385P05094	5094	1766.29	1516.99	1781.84	1604.28	1284.7	2386.41		0.81816		1766.29	1604.28		0.908277		-0.138796
BLOCK1	AB209387	AB209387P04117	4117	2631.68	3880.79	2741.59	3633.07	821.91	677.29		0.377644		2741.59	821.91		0.299793		-1.73796
BLOCK1	AB209399	AB209399P04493	4493	3595.36	3085.45	3343	2146.6	8015.29	4522.22		0.489628		3343	4522.22		1.35274		0.435888
BLOCK1	AB209409	AB209409P02062	2062	16572.3	16287.2	16992.6	13191.3	5870.64	7293.95		0.072677		16572.3	7293.95		0.440128		-1.184
BLOCK1	AB209413	AB209413P03644	3644	7715.08	6929.5	7427.75	4864.88	12436.4	5010.93		0.979193		7427.75	5010.93		0.674623		-0.567847
BLOCK1	AB209506	AB209506P09901	9901	12486.8	13329.1	13047.7	85.42	3677.63	3451.45		0.00761641		13047.7	3451.45		0.264526		-1.91852
BLOCK1	AB209512	AB209512P01591	1591	4993.27	4857.53	4680.21	4337.75	9483.02	9156.38		0.246309		4857.53	9156.38		1.88499		0.914554
BLOCK1	AB209513	AB209513P01905	1905	317.92	162.68	413.36	304.25	1329.92	1627.25		0.188373		317.92	1329.92		4.18319		2.0646
BLOCK1	AB209537	AB209537P01024	1024	14894.8	14026	13978.8	15017.8	5851.88	3059.54		0.197053		14026	5851.88		0.417217		-1.26113
BLOCK1	AB209546	AB209546P00005	5	78.89	344.48	82.1	88.33	346.94	694.86		0.411512		82.1	346.94		4.22582		2.07923
BLOCK1	AB209571	AB209571P03376	3376	113.37	1064.68	93.38	79.83	401.36	773.38		0.989759		113.37	401.36		3.54027		1.82386
BLOCK1	AB209588	AB209588P03004	3004	4361.77	3476.74	4319.62	3654.89	2917.58	1049.68		0.227906		4319.62	2917.58		0.675425		-0.566132
BLOCK1	AB209620	AB209620P04058	4058	456.36	178.5	412.96	1316.86	1577.81	61.92		0.343956		412.96	1316.86		3.18883		1.67303
BLOCK1	AB209633	AB209633P04222	4222	2182.95	1352.82	2170.24	3266.45	2121.71	1431.66		0.576959		2170.24	2121.71		0.977638		-0.0326271
BLOCK1	AB209635	AB209635P04395	4395	407.78	172.21	400.41	338.51	251.89	468.31		0.639827		400.41	338.51		0.845408		-0.24228
BLOCK1	AB209649	AB209649P04288	4288	3741	3735.15	4318.41	160.12	2459.4	259.7		0.0743775		3741	259.7		0.0694199		-3.84851
BLOCK1	AB209669	AB209669P05462	5462	1161.26	778.95	1079.01	1265.21	2078.92	1400.67		0.258292		1079.01	1400.67		1.29811		0.376409
BLOCK1	AB209684	AB209684P01357	1357	310.08	108.92	285.05	72.61	100.07	317.08		0.484033		285.05	100.07		0.351061		-1.51021
BLOCK1	AB209693	AB209693P06964	6964	6230.11	6304.86	6122.4	11063.6	11336.6	9153.68		0.0212186		6230.11	11063.6		1.77583		0.828495
BLOCK1	AB209701	AB209701P00239	239	43.3	327.27	51.46	57.44	389.91	178.72		0.173571		51.46	178.72		3.47299		1.79618
BLOCK1	AB209734	AB209734P00769	769	14761.2	16047.5	15542.1	15208.8	14109.2	14.23		0.372354		15542.1	14109.2		0.907804		-0.139548
BLOCK1	AB209736	AB209736P06498	6498	1595.27	1120.85	1484.45	2077.38	12156	15889.3		0.175525		1484.45	12156		8.18888		3.03367
BLOCK1	AB209761	AB209761P03342	3342	225.9	751.72	154.01	217.98	252.16	281.79		0.574911		225.9	252.16		1.11625		0.158655
BLOCK1	AB209774	AB209774P00643	643	37.09	468.75	20.99	25.07	34.91	52.92		0.450841		37.09	34.91		0.941224		-0.0873899
BLOCK1	AB209780	AB209780P01074	1074	2532.68	2026.85	2870.42	3177.2	1207.9	895.72		0.444292		2532.68	1207.9		0.476926		-1.06816
BLOCK1	AB209784	AB209784P00417	417	1117.97	861.99	1191.7	1482.53	1696.74	1494.12		0.0966387		1117.97	1494.12		1.33646		0.418415
BLOCK1	AB209790	AB209790P00999	999	3468.94	2155.5	2794.49	659.39	5578.73	3350.68		0.848673		2794.49	3350.68		1.19903		0.261869
BLOCK1	AB209799	AB209799P01150	1150	4450.53	5785.75	4932.32	6295.8	144.03	4986.61		0.636033		4932.32	4986.61		1.01101		0.015793
BLOCK1	AB209812	AB209812P01384	1384	9603.45	8920.92	9184.7	10555.1	2557.06	6250.42		0.318607		9184.7	6250.42		0.680525		-0.555279
BLOCK1	AB209814	AB209814P01342	1342	231.93	77.93	190.94	189.26	844.6	47.23		0.571127		190.94	189.26		0.991201		-0.0127498
BLOCK1	AB209828	AB209828P00324	324	6001.15	5376.31	5882.23	8998.12	18797.6	9569.52		0.184698		5882.23	9569.52		1.62685		0.702083
BLOCK1	AB209832	AB209832P01415	1415	59.69	2101.37	59.75	95.06	41.88	170.37		0.464427		59.75	95.06		1.59096		0.6699
BLOCK1	AB209864	AB209864P06542	6542	21493.6	19545	21875.8	32969.6	17673.1	18416.3		0.707565		21493.6	18416.3		0.856828		-0.222922
BLOCK1	AB209877	AB209877P02076	2076	3590.31	2559.39	2840.79	3951.64	3536.98	4225.24		0.092655		2840.79	3951.64		1.39104		0.476159
BLOCK1	AB209907	AB209907P04507	4507	944.24	1551.94	1055.21	2266.73	362.39	1245.19		0.89578		1055.21	1245.19		1.18004		0.238836
BLOCK1	AB209917	AB209917P03133	3133	885.78	620.05	988.05	1440.67	1399.07	2969.39		0.130016		885.78	1440.67		1.62644		0.70172
BLOCK1	AB210004	AB210004P04880	4880	28.84	19.09	36.32	21.94	18.01	14.5		0.249031		28.84	18.01		0.62448		-0.679273
BLOCK1	AB210005	AB210005P04883	4883	2796.3	2310.22	2937.61	2861.39	2933.86	40.05		0.569839		2796.3	2861.39		1.02328		0.033197
BLOCK1	AB210019	AB210019P01867	1867	10786.7	9686.25	9745.52	9672.24	8874.07	7759.05		0.0657416		9745.52	8874.07		0.910579		-0.135143
BLOCK1	AB210027	AB210027P05140	5140	337.54	1155.94	331.35	251	326.62	318.24		0.356848		337.54	318.24		0.942822		-0.0849433
BLOCK1	AB210040	AB210040P06133	6133	61.8	25.44	56.95	45.07	75.63	20.71		0.974971		56.95	45.07		0.791396		-0.337528
BLOCK1	AB210041	AB210041P07058	7058	363.71	84.74	271.1	274.25	359.88	447.98		0.382714		271.1	359.88		1.32748		0.408691
BLOCK1	AB210045	AB210045P04175	4175	16.03	151.77	17.53	15.93	284.53	32.49		0.362064		17.53	32.49		1.85339		0.89017
BLOCK1	AB212048	AB212048P00001	1	1248.22	978.29	1297.09	1289.93	1839.16	9858.65		0.364994		1248.22	1839.16		1.47343		0.559175
BLOCK1	AB219764	AB219764P00379	379	25.63	22.08	39.42	38.89	13.48	21.88		0.685039		25.63	21.88		0.853687		-0.228221
BLOCK1	AB231715	AB231715P00005	5	880.63	1003.82	1237.55	1198.9	1644.35	7299.61		0.33594		1003.82	1644.35		1.63809		0.712017
BLOCK1	AB231740	AB231740P00425	425	400.81	218.31	457.18	678.17	252.31	300.98		0.720171		400.81	300.98		0.750929		-0.413251
BLOCK1	AB231745	AB231745P00881	881	303.45	773.74	317.8	336.65	144.68	303.28		0.440721		317.8	303.28		0.954311		-0.0674688
BLOCK1	AB231747	AB231747P00752	752	168.54	92.57	171.27	170.21	95.37	331.91		0.406706		168.54	170.21		1.00991		0.0142248
BLOCK1	AB231748	AB231748P00057	57	15.22	18.1	21.87	21.08	66.63	106.41		0.178627		18.1	66.63		3.68122		1.88018
BLOCK1	AB231766	AB231766P02270	2270	699.05	407.03	775.16	807.96	705.97	1616.59		0.198206		699.05	807.96		1.1558		0.208888
BLOCK1	AB235153	AB235153P03180	3180	165.18	79	163.68	201.34	1338.55	815.69		0.207397		163.68	815.69		4.98344		2.31714
BLOCK1	AF000424	AF000424P00124	124	347.12	147.93	309.23	624.34	321.72	346.62		0.143758		309.23	346.62		1.12091		0.164675
BLOCK1	AF000425	AF000425P00130	130	311.36	141.6	314.38	761.6	389.97	419.75		0.115661		311.36	419.75		1.34812		0.430947
BLOCK1	AF001542	AF001542P02094	2094	11845.5	12299	12673.3	13103.5	17888.4	15364		0.129988		12299	15364		1.24921		0.321018
BLOCK1	AF001903	AF001903P00675	675	7194.71	7005.39	6790.19	6747.5	7174.06	6433.32		0.38498		7005.39	6747.5		0.963187		-0.0541123
BLOCK1	AF001947	AF001947P01753	1753	3181.66	2969.85	3196.11	3714.94	6824.61	12432.6		0.215177		3181.66	6824.61		2.14498		1.10097
BLOCK1	AF002256	AF002256P00770	770	194.73	58.51	138.67	71.76	747.47	18.23		0.637762		138.67	71.76		0.517488		-0.950404
BLOCK1	AF002672	AF002672P01897	1897	190.66	93.59	187.68	257.55	52.57	22.28		0.559959		187.68	52.57		0.280104		-1.83596
BLOCK1	AF004230	AF004230P02438	2438	17.32	19.86	24.02	16.1	17.23	19.2		0.11007		19.86	17.23		0.867573		-0.204943
BLOCK1	AF004427	AF004427P00450	450	770.23	1937.77	749.73	1611.4	1314.09	2288.61		0.455218		770.23	1611.4		2.0921		1.06495
BLOCK1	AF004711	AF004711P00764	764	315.07	496.51	229.15	24.07	85.03	164.82		0.128628		315.07	85.03		0.269877		-1.88963
BLOCK1	AF005482	AF005482P01115	1115	20719.3	20041.5	20287.2	21449.9	13698.6	5222.38		0.270387		20287.2	13698.6		0.675236		-0.566536
BLOCK1	AF005632	AF005632P02530	2530	79.33	33.09	53.32	53.64	1225.05	1579.39		0.197333		53.32	1225.05		22.9754		4.52202
BLOCK1	AF006516	AF006516P01831	1831	2322.23	1855.96	2047.18	1982.76	2274.74	2638.34		0.516163		2047.18	2274.74		1.11116		0.152064
BLOCK1	AF007170	AF007170P01389	1389	417.68	175.93	419.25	1092.09	910.8	1008.23		0.00401244		417.68	1008.23		2.41388		1.27135
BLOCK1	AF009039	AF009039P03539	3539	193.36	2330.23	142.84	61.78	1074.5	870.07		0.738448		193.36	870.07		4.49974		2.16984
BLOCK1	AF009221	AF009221P00670	670	86.39	392.65	68.25	154.46	245.09	180.05		0.905428		86.39	180.05		2.08415		1.05946
BLOCK1	AF009616	AF009616P01039	1039	4797.19	4100.26	4600.06	5613.74	5005.51	4280.94		0.357367		4600.06	5005.51		1.08814		0.121864
BLOCK1	AF009641	AF009641P01020	1020	326.64	148.69	326.01	452.14	657.01	263.84		0.374044		326.01	452.14		1.38689		0.471853
BLOCK1	AF010447	AF010447P00357	357	9495.76	8280.38	8700.65	12855.1	48.48	169.76		0.371963		8700.65	169.76		0.0195112		-5.67955
BLOCK1	AF011390	AF011390P04501	4501	48.34	936.87	27.07	31.72	32.56	277.9		0.587809		48.34	32.56		0.673562		-0.570117
BLOCK1	AF011406	AF011406P00210	210	126.67	84.09	173.76	85.96	76.34	318.64		0.630579		126.67	85.96		0.678614		-0.559337
BLOCK1	AF011794	AF011794P00574	574	931.01	506.37	890.07	1141.22	1102.5	1087.08		0.125076		890.07	1102.5		1.23867		0.308788
BLOCK1	AF014794	AF014794P00306	306	3645.42	3432.44	3512.63	4179.72	2061.37	1855.26		0.350285		3512.63	2061.37		0.586845		-0.768948
BLOCK1	AF014924	AF014924P00253	253	241.36	37.94	134.93	295.63	250.31	351.67		0.0946534		134.93	295.63		2.19099		1.13158
BLOCK1	AF015185	AF015185P00818	818	1001.76	460.22	997.98	851.11	4173.68	2396.62		0.278643		997.98	2396.62		2.40147		1.26392
BLOCK1	AF015524	AF015524P00904	904	9462.63	8828.47	9559.81	173.67	16476.7	12400.4		0.943969		9462.63	12400.4		1.31046		0.390074
BLOCK1	AF015598	AF015598P00273	273	13228	13261	13787.5	18408.5	20802	20151.4		0.0112792		13261	20151.4		1.51959		0.603685
BLOCK1	AF015730	AF015730P02119	2119	78.5	120.88	75.78	38.44	281.46	440.23		0.300475		78.5	281.46		3.58548		1.84217
BLOCK1	AF016535	AF016535P03406	3406	15.66	19.41	30.24	22.72	160.12	28.41		0.401993		19.41	28.41		1.46368		0.549599
BLOCK1	AF017633	AF017633P01425	1425	5309.55	4064.34	5467.35	3937.54	5331.72	5139.31		0.868275		5309.55	5139.31		0.967937		-0.0470149
BLOCK1	AF017635	AF017635P00209	209	7478.56	8328.32	8482.01	15.33	7589.39	6094.25		0.223179		8328.32	6094.25		0.73175		-0.450577
BLOCK1	AF019381	AF019381P00128	128	56	34.34	96.58	107.46	37.22	118.08		0.215934		56	107.46		1.91893		0.940301
BLOCK1	AF020340	AF020340P01272	1272	177.18	336.44	192.3	155.53	30.88	133.42		0.285395		192.3	133.42		0.693812		-0.527384
BLOCK1	AF020544	AF020544P01455	1455	936.47	418.66	925.02	1433.05	1319.76	2055.74		0.0451252		925.02	1433.05		1.54921		0.631532
BLOCK1	AF023259	AF023259P01149	1149	9472.5	8825.81	9147.54	11591.2	69	59.31		0.290499		9147.54	69		0.00754301		-7.05064
BLOCK1	AF023266	AF023266P00520	520	8846.97	9294.99	9390.1	8712.63	16988.3	20015.5		0.19972		9294.99	16988.3		1.82768		0.870015
BLOCK1	AF023450	AF023450P05346	5346	48.49	26.63	29.9	26.61	235.92	424.01		0.248516		29.9	235.92		7.8903		2.98008
BLOCK1	AF023466	AF023466P00219	219	98.37	121.52	67.38	44.75	48.04	16.37		0.013983		98.37	44.75		0.454915		-1.13633
BLOCK1	AF023612	AF023612P00184	184	461.08	187.3	430.17	463.64	2894.23	3634.03		0.186021		430.17	2894.23		6.72811		2.7502
BLOCK1	AF025531	AF025531P00295	295	56.47	990.98	54.31	99.43	241.72	173.25		0.553715		56.47	173.25		3.068		1.6173
BLOCK1	AF026219	AF026219P02753	2753	7431.78	7551.09	6864.14	7821.97	8292.21	10579		0.265268		7431.78	8292.21		1.11578		0.158049
BLOCK1	AF026445	AF026445P03464	3464	12970	14284	13198.1	13217.8	11862.8	13209.7		0.487177		13198.1	13209.7		1.00088		0.00126308
BLOCK1	AF027169	AF027169P02196	2196	6498.33	6000.26	6330.93	9168.39	4394.04	1708.54		0.631445		6330.93	4394.04		0.694059		-0.526869
BLOCK1	AF027406	AF027406P00820	820	268.79	116.55	262.27	329.66	471.76	163.35		0.510024		262.27	329.66		1.25695		0.329926
BLOCK1	AF027515	AF027515P00739	739	12063.5	11535.1	10990.2	11712.9	1767.88	7946.55		0.257673		11535.1	7946.55		0.688902		-0.53763
BLOCK1	AF028785	AF028785P00685	685	1116.71	713.16	1198.08	354.17	458.09	116.07		0.100772		1116.71	354.17		0.317155		-1.65674
BLOCK1	AF028825	AF028825P00032	32	1280.23	945.9	1210.37	25.63	3455.86	8811.58		0.368927		1210.37	3455.86		2.85521		1.5136
BLOCK1	AF029899	AF029899P01376	1376	236.32	434.19	152.82	462.19	1426.7	971.08		0.0996537		236.32	971.08		4.10917		2.03885
BLOCK1	AF031136	AF031136P00096	96	416.1	200.19	394.59	759.03	372.99	261.32		0.45676		394.59	372.99		0.94526		-0.0812174
BLOCK1	AF031469	AF031469P00657	657	10295.4	8706.48	9525.69	16589.3	12563.8	6674.2		0.467429		9525.69	12563.8		1.31894		0.399374
BLOCK1	AF031549	AF031549P00625	625	13.24	12.4	12.72	12.75	48.63	16.03		0.380348		12.72	16.03		1.26022		0.333676
BLOCK1	AF032105	AF032105P02357	2357	14133.3	13177.8	13678.9	14572.4	12353.1	8332.27		0.390252		13678.9	12353.1		0.903082		-0.147071
BLOCK1	AF032906	AF032906P00723	723	13575.9	12598.1	12737.5	13640.3	8650.71	5944.32		0.215495		12737.5	8650.71		0.679153		-0.558192
BLOCK1	AF033861	AF033861P03182	3182	8393.53	7481.75	8658.15	6931.92	3710.62	13824.5		0.994161		8393.53	6931.92		0.825865		-0.276023
BLOCK1	AF034198	AF034198P03521	3521	59.74	958.97	46.09	34.53	35.22	17.76		0.389701		59.74	34.53		0.578005		-0.790847
BLOCK1	AF034373	AF034373P03176	3176	7191.26	6088.66	6448.76	5311.13	6818.18	1880.59		0.338796		6448.76	5311.13		0.823589		-0.280003
BLOCK1	AF034374	AF034374P01729	1729	300.75	101.29	264.32	178.15	545.42	1129.61		0.301027		264.32	545.42		2.06348		1.04508
BLOCK1	AF035582	AF035582P02557	2557	6168.14	6164.47	6261.22	7133.75	17	9926.51		0.878761		6168.14	7133.75		1.15655		0.209825
BLOCK1	AF035947	AF035947P04318	4318	101.32	253.14	105.15	118.28	129.75	150.88		0.735867		105.15	129.75		1.23395		0.303286
BLOCK1	AF036270	AF036270P00280	280	166.95	77.73	160.6	257.41	27.72	17.07		0.66353		160.6	27.72		0.172603		-2.53447
BLOCK1	AF036892	AF036892P05325	5325	1091.94	715.39	1130.92	1735.86	3833.45	3536.36		0.107662		1091.94	3536.36		3.2386		1.69537
BLOCK1	AF037626	AF037626P00433	433	464.82	174.14	439.13	806.93	250.41	1884.68		0.276514		439.13	806.93		1.83757		0.877795
BLOCK1	AF038602	AF038602P00163	163	161.04	77.54	164.01	200.87	40.02	182.64		0.790848		161.04	182.64		1.13413		0.181584
BLOCK1	AF039217	AF039217P02772	2772	1773.6	1398.08	1919.49	2897.24	2499.45	2387.18		0.0528843		1773.6	2499.45		1.40925		0.49493
BLOCK1	AF039390	AF039390P01341	1341	1103.26	619	951.83	725.62	974.61	420.83		0.56987		951.83	725.62		0.762342		-0.39149
BLOCK1	AF039692	AF039692P00559	559	5224.18	6154.61	5402.86	5927.09	2181.2	2064.71		0.271422		5402.86	2181.2		0.403712		-1.3086
BLOCK1	AF039693	AF039693P00654	654	2231.28	1997.19	2106.81	2231.79	2204.71	103.83		0.485368		2106.81	2204.71		1.04647		0.0655287
BLOCK1	AF039699	AF039699P00840	840	220.12	101.09	250.86	378.79	32.77	25.86		0.725949		220.12	32.77		0.148873		-2.74784
BLOCK1	AF040260	AF040260P00320	320	2151.49	1695.85	1966.57	1895.11	2120.54	5036.25		0.398794		1966.57	2120.54		1.07829		0.10875
BLOCK1	AF041336	AF041336P00146	146	6406.45	5343.49	5404.08	8678.4	14003.4	16791.2		0.110414		5404.08	14003.4		2.59127		1.37366
BLOCK1	AF042080	AF042080P01038	1038	262.4	118.75	207.34	50.31	26.85	29.57		0.0461411		207.34	29.57		0.142616		-2.80979
BLOCK1	AF045583	AF045583P01081	1081	5007.86	4585.7	4749.36	3883.6	5112.55	12560.9		0.473414		4749.36	5112.55		1.07647		0.10631
BLOCK1	AF046024	AF046024P00724	724	15390.9	13211.5	15864.5	18375.7	17513	11648.4		0.736312		15390.9	17513		1.13788		0.186351
BLOCK1	AF049090	AF049090P01384	1384	2326.26	2456.57	2642.82	3677.4	3612.13	4277.04		0.00998142		2456.57	3677.4		1.49697		0.582041
BLOCK1	AF049227	AF049227P01147	1147	2376.25	2030.01	2657.4	3461.17	1313.08	953.16		0.640117		2376.25	1313.08		0.552585		-0.855732
BLOCK1	AF049884	AF049884P02255	2255	2823.66	2880.86	2654.41	4391.76	4863.32	6597.61		0.0762775		2823.66	4863.32		1.72235		0.784375
BLOCK1	AF050145	AF050145P00096	96	11387.8	10443	9704.34	12330	1043.37	1167.87		0.229407		10443	1167.87		0.111832		-3.16059
BLOCK1	AF051852	AF051852P01787	1787	6588.24	6026.63	6153.84	6236.75	13155.7	7105.91		0.38026		6153.84	7105.91		1.15471		0.207532
BLOCK1	AF052059	AF052059P02317	2317	12463.3	13553.5	12590.4	14452.3	10992.5	7273.4		0.454049		12590.4	10992.5		0.873089		-0.1958
BLOCK1	AF052110	AF052110P00860	860	23645.9	20803.9	20647.8	22744.9	14401.5	12624.7		0.141234		20803.9	14401.5		0.692251		-0.530633
BLOCK1	AF054176	AF054176P00742	742	359.79	150.89	470.39	113.31	407.07	74.91		0.581157		359.79	113.31		0.314934		-1.66688
BLOCK1	AF054505	AF054505P02343	2343	4471.48	4210.87	3981.11	5595.97	4849.18	5462.65		0.047455		4210.87	5462.65		1.29727		0.375483
BLOCK1	AF054506	AF054506P02989	2989	3292.38	2736.65	3825.67	109.3	5488.05	4537.59		0.962084		3292.38	4537.59		1.37821		0.462795
BLOCK1	AF054589	AF054589P03050	3050	1479.63	1393.64	1732.83	1411.36	1427.79	524.83		0.407524		1479.63	1411.36		0.95386		-0.0681504
BLOCK1	AF054816	AF054816P00488	488	15.2	14.24	19.67	17.46	55.75	14		0.475716		15.2	17.46		1.14868		0.199982
BLOCK1	AF054818	AF054818P00310	310	16.89	332.13	16.21	15.56	24.87	133.87		0.664964		16.89	24.87		1.47247		0.558237
BLOCK1	AF056320	AF056320P03454	3454	8649.93	7246.16	8011.04	14929.4	10863.2	17234.4		0.0588933		8011.04	14929.4		1.86361		0.898099
BLOCK1	AF057169	AF057169P01637	1637	321.11	482.41	322.42	518.22	752.79	1313.54		0.194965		322.42	752.79		2.33481		1.22331
BLOCK1	AF057170	AF057170P01840	1840	359.53	115.89	311.82	487.31	1010.3	1594.07		0.151804		311.82	1010.3		3.24001		1.696
BLOCK1	AF057569	AF057569P00395	395	16519.5	18083.5	17827.2	16453.8	22007.7	13543.8		0.95777		17827.2	16453.8		0.92296		-0.11566
BLOCK1	AF060152	AF060152P01980	1980	55.7	642.02	28.9	33.32	313.06	39.73		0.404078		55.7	39.73		0.713285		-0.487449
BLOCK1	AF061241	AF061241P00383	383	2718.29	2576.24	2335.78	2778.25	908.27	738.18		0.198951		2576.24	908.27		0.352556		-1.50407
BLOCK1	AF061261	AF061261P01295	1295	12816.4	11343.3	11434.2	13915.8	6945.73	5941.86		0.287327		11434.2	6945.73		0.607451		-0.71916
BLOCK1	AF062085	AF062085P00993	993	1470.96	960.16	1428.12	2361.64	5398.14	3392.3		0.146677		1428.12	3392.3		2.37536		1.24815
BLOCK1	AF063002	AF063002P00752	752	389	159.2	452.52	614.31	439.37	653.57		0.00973036		389	614.31		1.5792		0.659197
BLOCK1	AF063601	AF063601P01249	1249	377.42	135.86	286.19	299.9	237.76	192.91		0.748885		286.19	237.76		0.830777		-0.267467
BLOCK1	AF063603	AF063603P00277	277	9238.7	9882.13	8708.81	8984.5	4728.7	5304.71		0.176981		9238.7	5304.71		0.574184		-0.800416
BLOCK1	AF063823	AF063823P01951	1951	32.3	30.03	29.9	18.3	18.28	37.79		0.482035		30.03	18.3		0.609391		-0.714561
BLOCK1	AF063824	AF063824P01951	1951	16.64	14.05	19.32	14.24	15.88	55.66		0.433655		16.64	15.88		0.954327		-0.0674445
BLOCK1	AF064484	AF064484P02849	2849	436.67	606.41	336.35	417.94	422.6	787.34		0.70568		436.67	422.6		0.967779		-0.0472507
BLOCK1	AF064493	AF064493P01195	1195	15.78	236.52	12.35	19.66	68.54	15.6		0.447406		15.78	19.66		1.24588		0.317166
BLOCK1	AF064599	AF064599P00730	730	883.75	364.31	682	1790.06	4757.32	3841.62		0.109878		682	3841.62		5.63287		2.49387
BLOCK1	AF064605	AF064605P00521	521	7250.99	7284.47	7626.7	9043.14	8819.48	8526		0.0336937		7284.47	8819.48		1.21072		0.27587
BLOCK1	AF064770	AF064770P01492	1492	2352.57	2021.06	2462.96	2967.28	2944.41	2852.22		0.0534482		2352.57	2944.41		1.25157		0.323741
BLOCK1	AF064771	AF064771P01491	1491	2272.38	3099.07	2657.89	2566.62	3291.97	83.9		0.536228		2657.89	2566.62		0.965661		-0.0504117
BLOCK1	AF064819	AF064819P00117	117	17.75	276.41	17.66	20.43	207.61	57.65		0.81053		17.75	57.65		3.24789		1.6995
BLOCK1	AF064842	AF064842P01647	1647	42.73	59.52	158.66	97.2	259.97	187.93		0.217828		59.52	187.93		3.15743		1.65875
BLOCK1	AF067802	AF067802P00491	491	3326.21	3025.3	3099.38	2190.01	2244.59	2608.38		0.0500154		3099.38	2244.59		0.724206		-0.465528
BLOCK1	AF068181	AF068181P00542	542	61.1	65.69	183.83	127.61	31.17	42.02		0.604687		65.69	42.02		0.639671		-0.644598
BLOCK1	AF068286	AF068286P00923	923	163.09	80.21	175.55	109.56	274.08	195.93		0.540986		163.09	195.93		1.20136		0.26467
BLOCK1	AF068846	AF068846P02869	2869	8177.49	7690.65	8125.91	7323.02	7791.69	10339		0.645087		8125.91	7791.69		0.95887		-0.0605931
BLOCK1	AF069054	AF069054P00907	907	1470.86	808.53	1435.33	908.41	1666.61	40.05		0.633417		1435.33	908.41		0.632893		-0.659967
BLOCK1	AF069250	AF069250P01119	1119	2922.09	2516.05	2626.28	3023.66	4224.4	1647.43		0.756626		2626.28	3023.66		1.15131		0.203275
BLOCK1	AF070658	AF070658P00177	177	8580.83	8505.46	8929.63	7350.24	9081.18	53.24		0.387191		8580.83	7350.24		0.856588		-0.223326
BLOCK1	AF071111	AF071111P00658	658	366.44	157.57	335.29	334.09	61.7	470.07		0.977527		335.29	334.09		0.996421		-0.00517266
BLOCK1	AF071476	AF071476P01051	1051	488.52	187.55	416.59	1241.46	1015.02	903.06		0.021834		416.59	1015.02		2.4365		1.28481
BLOCK1	AF071798	AF071798P09226	9226	2096.31	2518.64	2221.34	4179.61	3481.19	1669.14		0.390061		2221.34	3481.19		1.56716		0.64815
BLOCK1	AF071884	AF071884P00489	489	4772.07	5171.12	5204.5	4917.75	5969.71	1892.19		0.599104		5171.12	4917.75		0.951003		-0.0724784
BLOCK1	AF072164	AF072164P01623	1623	171.7	321.18	157.43	196.9	685.93	1049.93		0.232314		171.7	685.93		3.99493		1.99817
BLOCK1	AF072814	AF072814P00579	579	7519.52	8248.81	7187.76	7380.38	5079.34	80.61		0.227358		7519.52	5079.34		0.675487		-0.566
BLOCK1	AF072902	AF072902P00076	76	7621.98	7419.84	6762.01	8882.37	15410.6	6512.24		0.357878		7419.84	8882.37		1.19711		0.259557
BLOCK1	AF073727	AF073727P01554	1554	3529.71	2427.62	3360.37	2867.64	6576.17	7438.59		0.254056		3360.37	6576.17		1.95698		0.968628
BLOCK1	AF074087	AF074087P00374	374	22.81	17.24	26.47	38.05	147.98	174.87		0.143184		22.81	147.98		6.48751		2.69766
BLOCK1	AF074480	AF074480P01308	1308	134.61	88.36	184.12	45.65	268.66	170.37		0.777708		134.61	170.37		1.26566		0.339886
BLOCK1	AF075587	AF075587P13575	13575	3998.44	3858.24	4174.29	4667.9	5796.12	2439.66		0.812385		3998.44	4667.9		1.16743		0.223336
BLOCK1	AF077199	AF077199P00543	543	6842.28	6513.07	6905.64	6742.28	5265.1	5126.97		0.17008		6842.28	5265.1		0.769495		-0.378016
BLOCK1	AF077964	AF077964P00168	168	13242	13459.4	13462.2	18181.8	19747.5	93.48		0.920653		13459.4	18181.8		1.35087		0.433885
BLOCK1	AF077969	AF077969P00128	128	18392.9	15189.1	18062.8	22298.1	23458.5	19832.4		0.135707		18062.8	22298.1		1.23448		0.3039
BLOCK1	AF078550	AF078550P00170	170	628.1	362.78	656.58	1996.73	2600.84	1067.35		0.126482		628.1	1996.73		3.179		1.66857
BLOCK1	AF078843	AF078843P00310	310	10816.7	11552	11585	10212.5	3140.61	6875.32		0.179601		11552	6875.32		0.595161		-0.748648
BLOCK1	AF078867	AF078867P00506	506	13917.2	12162	12137.2	13050.9	107.32	9982.95		0.291011		12162	9982.95		0.820834		-0.284838
BLOCK1	AF079529	AF079529P03035	3035	276.05	100.48	186.69	237.54	425.91	333.05		0.302996		186.69	333.05		1.78397		0.835094
BLOCK1	AF084530	AF084530P02897	2897	3278.49	3189.9	3594.88	4065.44	5049.07	3329.82		0.324863		3278.49	4065.44		1.24003		0.31038
BLOCK1	AF085359	AF085359P00397	397	8153.15	8531.43	7625.74	6869.33	4443.65	2002.35		0.102089		8153.15	4443.65		0.545022		-0.875612
BLOCK1	AF086451	AF086451P00400	400	23.66	14.8	16.39	74.29	23.75	196.16		0.260935		16.39	74.29		4.53264		2.18035
BLOCK1	AF086629	AF086629P00830	830	5555.3	6606.05	5964.3	4377.81	2933.78	3335.34		0.0748695		5964.3	3335.34		0.559217		-0.838519
BLOCK1	AF086908	AF086908P00862	862	5776.74	6435.68	5358.11	5512.34	3963.59	3976.81		0.164103		5776.74	3976.81		0.688418		-0.538644
BLOCK1	AF087853	AF087853P00076	76	741.26	678.89	634.92	1039.45	128.34	3504.69		0.485523		678.89	1039.45		1.5311		0.614571
BLOCK1	AF087872	AF087872P00253	253	4565.01	4509.77	4812.27	5280.27	5514.09	1889.53		0.781019		4565.01	5280.27		1.15668		0.209994
BLOCK1	AF087890	AF087890P00970	970	1714.52	1174.81	1918.25	1756.22	12.53	6902.86		0.564149		1714.52	1756.22		1.02432		0.0346688
BLOCK1	AF087940	AF087940P00005	5	65.84	997.67	47.83	68.51	84.06	303.37		0.601134		65.84	84.06		1.27673		0.352455
BLOCK1	AF089841	AF089841P07790	7790	7246.43	8253.34	7911.54	7787.32	8202.42	8020.43		0.375996		7911.54	8020.43		1.01376		0.019721
BLOCK1	AF090116	AF090116P00803	803	152.59	53.24	111.67	127.18	68.77	261.53		0.471056		111.67	127.18		1.13889		0.18763
BLOCK1	AF090423	AF090423P00317	317	15624.2	15202.1	16492.4	122.15	10528.9	10920.4		0.131862		15624.2	10528.9		0.673883		-0.569429
BLOCK1	AF090693	AF090693P06470	6470	1063.01	587.97	952.53	736.89	788.5	756.85		0.568589		952.53	756.85		0.794568		-0.331757
BLOCK1	AF090884	AF090884P00096	96	109.13	76.53	100.32	148.97	71.52	342.91		0.348619		100.32	148.97		1.48495		0.570413
BLOCK1	AF090890	AF090890P01372	1372	75.13	37.71	66.57	49.63	333.76	671.84		0.250077		66.57	333.76		5.01367		2.32587
BLOCK1	AF090898	AF090898P00502	502	104.77	150.79	90.49	44.57	161.51	658.94		0.475928		104.77	161.51		1.54157		0.624398
BLOCK1	AF090899	AF090899P01282	1282	50.53	24.8	182.92	53.64	15.55	357.41		0.443835		50.53	53.64		1.06155		0.0861691
BLOCK1	AF090903	AF090903P01888	1888	470.09	873.89	401.56	494.38	630.74	726.49		0.849372		470.09	630.74		1.34174		0.424108
BLOCK1	AF090905	AF090905P01229	1229	905.64	1421.52	877.65	1051.5	995.95	1029.78		0.844897		905.64	1029.78		1.13707		0.185327
BLOCK1	AF090907	AF090907P00960	960	405.15	185.44	439.18	324.3	257.01	44.57		0.430025		405.15	257.01		0.634358		-0.656632
BLOCK1	AF090908	AF090908P00290	290	500.4	464.5	431.79	396.9	596.25	502.21		0.686545		464.5	502.21		1.08118		0.112612
BLOCK1	AF090909	AF090909P00103	103	768.68	1086.16	867.8	843.76	835.59	728.14		0.386386		867.8	835.59		0.962883		-0.0545674
BLOCK1	AF090919	AF090919P01836	1836	812.62	527.16	896.96	710.2	765.92	706.33		0.902729		812.62	710.2		0.873963		-0.194356
BLOCK1	AF090921	AF090921P01716	1716	362.91	141.47	304.1	455.08	246.84	287.46		0.259161		304.1	287.46		0.945281		-0.0811846
BLOCK1	AF090926	AF090926P00775	775	899.54	547.98	815.79	880.29	903.49	855.37		0.394258		815.79	880.29		1.07906		0.109781
BLOCK1	AF090927	AF090927P01191	1191	1180.12	646.79	1186.32	943.15	1517.33	838.21		0.829573		1180.12	943.15		0.799198		-0.323374
BLOCK1	AF090928	AF090928P00884	884	583.82	212.26	664.55	896.08	4940.7	19510.3		0.290317		583.82	4940.7		8.46271		3.08112
BLOCK1	AF090930	AF090930P00696	696	763.31	455.08	863.2	563.16	564.87	90.93		0.381551		763.31	563.16		0.737787		-0.438724
BLOCK1	AF090933	AF090933P00088	88	368.1	87.82	311.09	464.42	426.41	556.52		0.0846826		311.09	464.42		1.49288		0.578098
BLOCK1	AF090934	AF090934P00148	148	26.54	29.76	28.83	68.67	21.11	46.75		0.363081		28.83	46.75		1.62157		0.697396
BLOCK1	AF090937	AF090937P00121	121	281.3	125.55	253.16	430.83	271.76	109.91		0.652688		253.16	271.76		1.07347		0.102284
BLOCK1	AF090938	AF090938P00093	93	1116.99	910.25	1147.46	1353.88	1295.75	564.27		0.969339		1116.99	1295.75		1.16004		0.214171
BLOCK1	AF090940	AF090940P00894	894	9230.85	10054.2	9742.22	32.79	9961.55	10853.5		0.490321		9742.22	9961.55		1.02251		0.0321197
BLOCK1	AF090941	AF090941P00478	478	697.94	308.05	771.87	809.22	590.06	684.37		0.4405		697.94	684.37		0.980557		-0.0283265
BLOCK1	AF091073	AF091073P00025	25	10655	10912.6	11509.2	8592.86	10133.9	9635.69		0.0591282		10912.6	9635.69		0.882986		-0.179538
BLOCK1	AF091395	AF091395P08702	8702	16964.4	16561.2	17349.9	16261	18761.8	3214.82		0.490561		16964.4	16261		0.958537		-0.0610944
BLOCK1	AF092511	AF092511P00950	950	5820.57	7125.87	5380.93	6000.53	3988.13	7907.02		0.938189		5820.57	6000.53		1.03092		0.0439295
BLOCK1	AF092844	AF092844P00489	489	7682.45	8159.82	8901.6	7300.8	6609.96	5655.46		0.173614		8159.82	6609.96		0.810062		-0.303896
BLOCK1	AF093825	AF093825P00056	56	3023.91	3087.21	2691.83	2809.16	4105.43	3016.69		0.402428		3023.91	3016.69		0.997612		-0.00344875
BLOCK1	AF095736	AF095736P00448	448	728.94	357.98	781.07	1577.43	1362.26	2260.06		0.0279337		728.94	1577.43		2.16401		1.1137
BLOCK1	AF095737	AF095737P00840	840	694.06	321.3	783.84	1456.88	1223.71	130.88		0.567097		694.06	1223.71		1.76312		0.818129
BLOCK1	AF095771	AF095771P01501	1501	650.67	1521.47	661.57	1227.55	924.2	2340.57		0.488767		661.57	1227.55		1.85551		0.891816
BLOCK1	AF096300	AF096300P02489	2489	11848.2	10893.1	12143.2	14408.2	19137.6	13778.2		0.182598		11848.2	14408.2		1.21607		0.282223
BLOCK1	AF096304	AF096304P00857	857	9477.83	8885.35	8293.11	12632.9	8103.6	10668.2		0.31901		8885.35	10668.2		1.20065		0.263814
BLOCK1	AF097431	AF097431P01755	1755	11335.8	10474.2	11153.9	10111.9	12745.7	9898.5		0.9582		11153.9	10111.9		0.906578		-0.141497
BLOCK1	AF097493	AF097493P00708	708	5721.4	6328.78	5482.15	6854.68	8289.16	9294.99		0.100816		5721.4	8289.16		1.4488		0.534858
BLOCK1	AF099740	AF099740P01650	1650	690.81	780.17	854.02	1269.61	65.92	547.98		0.736932		780.17	547.98		0.702385		-0.509665
BLOCK1	AF100541	AF100541P00179	179	13.96	15.04	16.24	17.84	15.45	14.9		0.587137		15.04	15.45		1.02726		0.0388023
BLOCK1	AF101728	AF101728P00239	239	62.49	27.52	63.78	242.48	198.8	929.22		0.219827		62.49	242.48		3.8803		1.95617
BLOCK1	AF104266	AF104266P04109	4109	1070.52	694.66	1109.3	1033.78	239.15	475.38		0.167984		1070.52	475.38		0.444065		-1.17116
BLOCK1	AF104304	AF104304P03509	3509	2861.07	3095.58	3085.35	3467.74	1485.88	2559.65		0.509322		3085.35	2559.65		0.829614		-0.269488
BLOCK1	AF105151	AF105151P01125	1125	10161.5	10277.6	11496.4	8126.95	8156.01	7073.19		0.0673288		10277.6	8126.95		0.79074		-0.338725
BLOCK1	AF105278	AF105278P00126	126	14797.5	13112.2	13423.8	11756.4	13468.7	16229.6		0.983157		13423.8	13468.7		1.00334		0.00481534
BLOCK1	AF106685	AF106685P00918	918	3125.61	2363.39	3651.89	3170.42	3867.62	3149.85		0.618965		3125.61	3170.42		1.01434		0.0205362
BLOCK1	AF106911	AF106911P00149	149	92.92	35.01	84.86	80.85	119.34	30.73		0.896293		84.86	80.85		0.952746		-0.0698369
BLOCK1	AF107493	AF107493P02052	2052	1450.25	1909.75	1427.86	1760.27	1587.04	1746.91		0.678164		1450.25	1746.91		1.20456		0.268504
BLOCK1	AF107619	AF107619P00295	295	65.35	44.06	68.92	86.81	16.93	269.98		0.447055		65.35	86.81		1.32839		0.409674
BLOCK1	AF109190	AF109190P00545	545	478.33	204.89	502.98	477.29	470.39	157.9		0.893096		478.33	470.39		0.983401		-0.0241489
BLOCK1	AF109294	AF109294P00307	307	149.51	1571.95	154.05	191.84	210.39	57.01		0.401258		154.05	191.84		1.24531		0.316505
BLOCK1	AF109355	AF109355P00142	142	20542.3	20137.4	19306.1	18133.7	20565.2	19738.2		0.64004		20137.4	19738.2		0.980174		-0.0288899
BLOCK1	AF109733	AF109733P01741	1741	5849.85	5163.23	5585.02	3969.6	7266.69	9166.84		0.518188		5585.02	7266.69		1.3011		0.379736
BLOCK1	AF111113	AF111113P00640	640	4074.49	4305.62	3919.06	4013.84	4525.76	3869.35		0.72878		4074.49	4013.84		0.985115		-0.0216364
BLOCK1	AF111344	AF111344P00923	923	3533.89	3432.88	4181.18	4120.97	3605.54	3560.8		0.907667		3533.89	3605.54		1.02028		0.0289582
BLOCK1	AF111708	AF111708P00747	747	14014.9	14851.1	14373.7	11727.3	11076.7	6635.02		0.105619		14373.7	11076.7		0.77062		-0.375909
BLOCK1	AF111804	AF111804P00598	598	41.67	23.67	22.78	26.16	31.57	55.88		0.606481		23.67	31.57		1.33376		0.415495
BLOCK1	AF111848	AF111848P01633	1633	187.58	321	178.05	291.3	51.54	60.49		0.475335		187.58	60.49		0.322476		-1.63274
BLOCK1	AF111851	AF111851P00619	619	405.91	171.95	423.19	636.54	775.79	782.87		0.0679653		405.91	775.79		1.91124		0.934506
BLOCK1	AF112221	AF112221P00167	167	653.86	259.48	639.23	676.4	1651.75	1829.78		0.178941		639.23	1651.75		2.58397		1.36959
BLOCK1	AF113009	AF113009P00758	758	20.06	18.62	23.57	28.64	43.64	229.7		0.334		20.06	43.64		2.17547		1.12133
BLOCK1	AF113010	AF113010P00177	177	17.65	12.95	14.32	14.35	2333.95	15.75		0.423116		14.32	15.75		1.09986		0.13732
BLOCK1	AF113012	AF113012P01183	1183	178.98	87.99	143.79	152.36	61.48	36.43		0.185369		143.79	61.48		0.427568		-1.22577
BLOCK1	AF113013	AF113013P00333	333	881.56	932.74	919.22	1185.4	1207.73	1361.44		0.0222314		919.22	1207.73		1.31386		0.393816
BLOCK1	AF113673	AF113673P00016	16	4284.88	5303.57	4163.79	4588.09	14254.4	18961.4		0.197179		4284.88	14254.4		3.32666		1.73408
BLOCK1	AF113687	AF113687P00251	251	21.52	17.79	18.1	22.2	31.09	29.32		0.164501		18.1	29.32		1.61989		0.695895
BLOCK1	AF113698	AF113698P00402	402	14.98	12.92	12.72	119.06	23.26	55.03		0.197985		12.92	55.03		4.25929		2.09061
BLOCK1	AF114165	AF114165P00316	316	62.31	65.71	210.38	38.35	874.42	1018.14		0.195783		65.71	874.42		13.3073		3.73414
BLOCK1	AF114264	AF114264P01401	1401	1552.97	1008.86	1289.93	1430.19	1015.22	661.19		0.328463		1289.93	1015.22		0.787035		-0.3455
BLOCK1	AF114817	AF114817P02333	2333	6235.94	6133.13	6872.22	7152.16	6842.08	8517.84		0.0616663		6235.94	7152.16		1.14693		0.197772
BLOCK1	AF115265	AF115265P00891	891	1835.46	1552.1	2097.66	2824.39	2149.15	3134.18		0.0244439		1835.46	2824.39		1.53879		0.621798
BLOCK1	AF115266	AF115266P00002	2	2375.11	1744.85	2182.75	3394.96	1701.93	1308.28		0.955989		2182.75	1701.93		0.779718		-0.358975
BLOCK1	AF116273	AF116273P00445	445	4334.47	3993.39	5447.76	93.14	7038.41	10014.9		0.719447		4334.47	7038.41		1.62382		0.699394
BLOCK1	AF116508	AF116508P00914	914	384.51	161	395.51	681.71	465.08	329.89		0.281168		384.51	465.08		1.20954		0.274458
BLOCK1	AF116545	AF116545P00771	771	411.88	139.07	391.11	547.98	1076.92	2474.47		0.203558		391.11	1076.92		2.7535		1.46126
BLOCK1	AF116601	AF116601P01356	1356	202.87	265.32	203.35	239.96	463.14	110.09		0.631322		203.35	239.96		1.18003		0.238829
BLOCK1	AF116603	AF116603P00444	444	121.01	57.44	82.25	169.81	550.72	486.3		0.145822		82.25	486.3		5.91246		2.56376
BLOCK1	AF116605	AF116605P00593	593	68.52	71.85	210.38	131.59	21.13	33.6		0.511723		71.85	33.6		0.467641		-1.09653
BLOCK1	AF116611	AF116611P00602	602	54.93	520.6	47.6	37.51	1236.33	1147.28		0.208909		54.93	1147.28		20.8862		4.38448
BLOCK1	AF116614	AF116614P00525	525	22927.4	22127.4	24190.3	24581	22589.5	25644.1		0.0839744		22927.4	24581		1.07213		0.100474
BLOCK1	AF116619	AF116619P01307	1307	994.37	568.59	958.64	830.93	528.77	460.19		0.22989		958.64	528.77		0.551583		-0.858349
BLOCK1	AF116626	AF116626P00008	8	159.95	342.94	227.81	298.18	330.52	652.17		0.288564		227.81	330.52		1.45086		0.536906
BLOCK1	AF116629	AF116629P00483	483	33.67	19.75	34.34	50.35	62.78	28.37		0.333249		33.67	50.35		1.4954		0.580528
BLOCK1	AF116641	AF116641P00075	75	1112.58	707.28	1075.34	1090.44	837.68	577.59		0.563375		1075.34	837.68		0.778991		-0.360322
BLOCK1	AF116649	AF116649P01654	1654	360.99	275.9	316.37	187.21	1009.11	1480.12		0.282403		316.37	1009.11		3.18965		1.6734
BLOCK1	AF116651	AF116651P00501	501	17.71	19.8	138.43	36.66	18.75	150.46		0.23099		19.8	36.66		1.85152		0.888706
BLOCK1	AF116661	AF116661P01042	1042	54.29	39.75	61.06	22.78	21.35	167.93		0.708788		54.29	22.78		0.419598		-1.25292
BLOCK1	AF116663	AF116663P01043	1043	147.4	72.68	133.86	95	173.11	138.74		0.730581		133.86	138.74		1.03646		0.0516589
BLOCK1	AF116664	AF116664P00370	370	6926.34	6902.21	6978.46	7305.36	6258.55	7049.9		0.851348		6926.34	7049.9		1.01784		0.0255096
BLOCK1	AF116665	AF116665P00001	1	2848.48	3440.59	3053.83	2888.01	5561.98	4493.39		0.189266		3053.83	4493.39		1.47139		0.557185
BLOCK1	AF116668	AF116668P00836	836	454.89	169.95	435.28	612.98	51.47	33.38		0.532932		435.28	51.47		0.118246		-3.08014
BLOCK1	AF116672	AF116672P00086	86	3003.3	2843.84	3217.39	3080.54	53.15	3474.27		0.494106		3003.3	3080.54		1.02572		0.0366347
BLOCK1	AF116673	AF116673P00350	350	264.97	138.76	256.35	502.11	312.1	84.06		0.596171		256.35	312.1		1.21748		0.283893
BLOCK1	AF116675	AF116675P00206	206	791.59	400.38	771.7	176.59	806.01	84.98		0.486314		771.7	176.59		0.228832		-2.12764
BLOCK1	AF116677	AF116677P00088	88	189.79	625.25	167.79	291.4	15.52	24.28		0.407136		189.79	24.28		0.127931		-2.96656
BLOCK1	AF116678	AF116678P00008	8	245.04	94.19	221.89	282.91	813.38	1500.94		0.199146		221.89	813.38		3.66569		1.87408
BLOCK1	AF116680	AF116680P00001	1	3270.87	3118.6	3420.13	3538.97	598.69	136.48		0.229494		3270.87	598.69		0.183037		-2.44979
BLOCK1	AF116688	AF116688P00350	350	463.31	234.68	541.79	750.39	6267.58	589.8		0.39129		463.31	750.39		1.61963		0.695663
BLOCK1	AF116691	AF116691P00678	678	711.26	296.7	694.11	845.56	901.56	33.95		0.949622		694.11	845.56		1.21819		0.284743
BLOCK1	AF116704	AF116704P00001	1	915.02	474.68	1065.01	1369.42	852.61	236.15		0.998032		915.02	852.61		0.931794		-0.101917
BLOCK1	AF116706	AF116706P00374	374	759.61	916.46	670.23	1326.28	1371.81	804.34		0.0970302		759.61	1326.28		1.746		0.804055
BLOCK1	AF116714	AF116714P00001	1	293.18	108.69	205.65	267.36	272.89	653.21		0.291428		205.65	272.89		1.32696		0.408128
BLOCK1	AF116718	AF116718P00330	330	7430.76	7845.12	8380.99	10253.1	7505.32	9062.17		0.375144		7845.12	9062.17		1.15513		0.208061
BLOCK1	AF116723	AF116723P03342	3342	408.42	1610.49	400.57	569.02	261.08	1263.76		0.883225		408.42	569.02		1.39322		0.478426
BLOCK1	AF116725	AF116725P02331	2331	138.35	74.88	136.31	135.46	4046.73	5175.38		0.189431		136.31	4046.73		29.6877		4.89179
BLOCK1	AF116728	AF116728P01859	1859	548	976.35	581.95	763.02	163.22	15.94		0.337041		581.95	163.22		0.280471		-1.83408
BLOCK1	AF117229	AF117229P00208	208	10259.2	9960.55	10836.5	8847.71	7607.33	6490.22		0.0889389		10259.2	7607.33		0.741512		-0.431459
BLOCK1	AF117233	AF117233P00809	809	9333.16	8016.47	8971.84	11462	8810.69	14104.9		0.171421		8971.84	11462		1.27755		0.35338
BLOCK1	AF118062	AF118062P01305	1305	21.48	13.73	16.09	13.75	52.18	38.22		0.322418		16.09	38.22		2.37539		1.24816
BLOCK1	AF118066	AF118066P00269	269	374.76	181.2	358.58	319.46	218.89	2445.29		0.427816		358.58	319.46		0.890903		-0.16666
BLOCK1	AF118069	AF118069P00489	489	314.47	104.74	276.1	337.25	631.91	905.26		0.170957		276.1	631.91		2.2887		1.19453
BLOCK1	AF118070	AF118070P00778	778	6021.88	6558.52	5876.12	7784.11	14521.7	16281.9		0.120895		6021.88	14521.7		2.41149		1.26993
BLOCK1	AF118072	AF118072P00125	125	96.62	52.07	103.64	94.88	499.31	28.82		0.528045		96.62	94.88		0.981991		-0.0262178
BLOCK1	AF118078	AF118078P00429	429	437.76	782.9	386.09	539.77	1270.79	1289.75		0.164439		437.76	1270.79		2.90294		1.53751
BLOCK1	AF118080	AF118080P00739	739	488.37	783.53	452.62	742.37	734.23	403.62		0.65864		488.37	734.23		1.50343		0.588257
BLOCK1	AF118084	AF118084P01054	1054	1287.47	850.79	1263.07	1454.7	4743.44	876.22		0.458388		1263.07	1454.7		1.15172		0.203787
BLOCK1	AF118090	AF118090P00746	746	102.71	207.9	100.82	82.64	20.7	20.22		0.188467		102.71	20.7		0.201538		-2.31087
BLOCK1	AF118886	AF118886P02161	2161	119.2	61.97	106.15	115.03	18.25	167.57		0.896545		106.15	115.03		1.08366		0.115906
BLOCK1	AF119569	AF119569P02005	2005	216.61	1057.11	216	191.5	212.15	144.81		0.359401		216.61	191.5		0.884077		-0.177755
BLOCK1	AF119833	AF119833P01368	1368	333.4	148.71	295.89	284.53	479.09	108.12		0.858744		295.89	284.53		0.961607		-0.0564802
BLOCK1	AF119842	AF119842P02488	2488	486.6	667.86	476.89	463.8	353.47	3866.39		0.482319		486.6	463.8		0.953144		-0.0692335
BLOCK1	AF119844	AF119844P02757	2757	291.34	131.39	250.23	323.7	410.81	234.13		0.394101		250.23	323.7		1.29361		0.371403
BLOCK1	AF119849	AF119849P00247	247	14	14.12	18.95	14.07	285.38	39.24		0.381045		14.12	39.24		2.77904		1.47458
BLOCK1	AF119850	AF119850P01890	1890	25980.3	26886.5	25791.5	27842.7	28064.2	25739.8		0.217233		25980.3	27842.7		1.07168		0.0998801
BLOCK1	AF119858	AF119858P00571	571	28.33	164.53	131.58	20.41	19.97	2362.96		0.463231		131.58	20.41		0.155115		-2.68859
BLOCK1	AF119861	AF119861P00446	446	100.93	828.53	75.91	36.45	39.69	83.01		0.382737		100.93	39.69		0.393243		-1.34651
BLOCK1	AF119862	AF119862P01050	1050	637.13	423.87	671.6	958.55	2659.41	505.43		0.390487		637.13	958.55		1.50448		0.589266
BLOCK1	AF119871	AF119871P00456	456	36.09	37.3	62.3	73.16	15.45	461.06		0.404073		37.3	73.16		1.96139		0.971879
BLOCK1	AF119881	AF119881P00019	19	66.12	48.5	56.51	26.66	25.36	252.16		0.617689		56.51	26.66		0.471775		-1.08383
BLOCK1	AF119885	AF119885P00076	76	220.97	326.38	192.08	119.9	487.53	13.3		0.737477		220.97	119.9		0.542608		-0.882019
BLOCK1	AF119886	AF119886P00002	2	795.6	511.89	786.42	1163.31	719.04	1159.24		0.0283907		786.42	1159.24		1.47407		0.559807
BLOCK1	AF119887	AF119887P00140	140	905.81	443.07	750.71	892.44	950.74	1405.01		0.199353		750.71	950.74		1.26645		0.340795
BLOCK1	AF119888	AF119888P00451	451	55.81	46.06	66.41	55.01	60.68	689.99		0.410017		55.81	60.68		1.08726		0.120697
BLOCK1	AF119889	AF119889P00347	347	518.75	1329.32	576.35	624.45	73.8	393.04		0.395486		576.35	393.04		0.681947		-0.552269
BLOCK1	AF119890	AF119890P00391	391	59.86	2555.54	68.62	98.46	338.66	43.18		0.426202		68.62	98.46		1.43486		0.520909
BLOCK1	AF119900	AF119900P00938	938	995.04	625.91	896.77	786.57	1039.02	937.59		0.694924		896.77	937.59		1.04552		0.0642192
BLOCK1	AF119902	AF119902P01370	1370	475.28	192.53	483.16	696.79	208.88	289.34		0.913747		475.28	289.34		0.608778		-0.716012
BLOCK1	AF119903	AF119903P00126	126	15.67	390.77	16.2	20.63	45.44	165.7		0.707178		16.2	45.44		2.80494		1.48797
BLOCK1	AF119906	AF119906P00493	493	161.69	124.87	160.03	250.34	60.74	198.63		0.685905		160.03	198.63		1.2412		0.311741
BLOCK1	AF119910	AF119910P00813	813	19.56	329.15	22.47	19.79	23.04	18.71		0.416036		22.47	19.79		0.88073		-0.183229
BLOCK1	AF119912	AF119912P00604	604	4399.37	4675.21	4335.24	5218.35	2368.29	1000.94		0.326929		4399.37	2368.29		0.538325		-0.893451
BLOCK1	AF120323	AF120323P03112	3112	1568.07	1104.73	1442.76	1762.22	2900.47	1109.63		0.479203		1442.76	1762.22		1.22142		0.288563
BLOCK1	AF123538	AF123538P00564	564	2800.01	2730.2	2831.85	225.12	4084.63	3863.65		0.964715		2800.01	3863.65		1.37987		0.464532
BLOCK1	AF123764	AF123764P00485	485	28.74	897.95	37.33	119.11	261.78	141.62		0.608418		37.33	141.62		3.79373		1.92362
BLOCK1	AF124438	AF124438P01343	1343	7135.13	8213.21	8348.16	10441.3	11841.9	20258.3		0.155407		8213.21	11841.9		1.44181		0.527884
BLOCK1	AF125045	AF125045P00232	232	3810.98	3304.98	3130.59	3460.65	3534.07	199.22		0.404808		3304.98	3460.65		1.0471		0.0664015
BLOCK1	AF125534	AF125534P00990	990	10270.5	10274.4	10318.1	8752.07	7194.57	47.34		0.207297		10274.4	7194.57		0.700244		-0.514071
BLOCK1	AF126470	AF126470P00339	339	1303.83	711.85	1130.11	1799.13	257.49	2632.49		0.458625		1130.11	1799.13		1.592		0.670836
BLOCK1	AF128524	AF128524P01534	1534	16.05	15.22	16.03	14.43	74.91	91.71		0.198957		16.03	74.91		4.67311		2.22438
BLOCK1	AF129166	AF129166P01567	1567	59.51	27.4	30.3	164.19	33.17	97.38		0.176483		30.3	97.38		3.21386		1.68431
BLOCK1	AF130047	AF130047P00513	513	2366.54	2266.82	2204.44	2397.05	1153.43	183.77		0.223409		2266.82	1153.43		0.508832		-0.974739
BLOCK1	AF130050	AF130050P01113	1113	1565.29	913.08	1547.18	1212.98	1018.57	1708.92		0.877735		1547.18	1212.98		0.783994		-0.351085
BLOCK1	AF130053	AF130053P00092	92	158.65	118.8	343.08	250.79	151.96	265.42		0.779928		158.65	250.79		1.58078		0.660632
BLOCK1	AF130056	AF130056P00061	61	2771.62	2345.83	2624.08	2874.2	2347.29	500.95		0.451582		2624.08	2347.29		0.894519		-0.160816
BLOCK1	AF130057	AF130057P01896	1896	261.04	95.23	342.4	516.71	146.42	13.88		0.970184		261.04	146.42		0.56091		-0.834158
BLOCK1	AF130061	AF130061P01796	1796	1952.83	1784.56	2329.48	2100.45	2265.05	1715.61		0.989638		1952.83	2100.45		1.07559		0.105132
BLOCK1	AF130063	AF130063P01803	1803	298.52	120.45	267.01	615.84	1459.7	1264.8		0.0985114		267.01	1264.8		4.7369		2.24394
BLOCK1	AF130065	AF130065P00617	617	1159.01	868.17	1385.82	987.79	656.06	437.87		0.22076		1159.01	656.06		0.566052		-0.820993
BLOCK1	AF130070	AF130070P00900	900	7130.8	8172.08	7786.89	7779.35	4650.83	4593.28		0.270003		7786.89	4650.83		0.597264		-0.743559
BLOCK1	AF130071	AF130071P00141	141	52.06	29.95	27.94	16.41	617.76	104.31		0.388904		29.95	104.31		3.4828		1.80025
BLOCK1	AF130074	AF130074P01013	1013	958.73	1370.96	961	975.64	2246.67	33.9		0.984392		961	975.64		1.01523		0.0218125
BLOCK1	AF130079	AF130079P00363	363	66.67	89.74	69.09	150.33	1442.61	987.47		0.169592		69.09	987.47		14.2925		3.83719
BLOCK1	AF130083	AF130083P01607	1607	384.24	169.66	316.94	479.38	550.81	270.97		0.37186		316.94	479.38		1.51253		0.59696
BLOCK1	AF130084	AF130084P01133	1133	2303.11	1999.44	2891.84	3229.02	5763.35	1393.11		0.556671		2303.11	3229.02		1.40203		0.487513
BLOCK1	AF130090	AF130090P00788	788	191.27	462.21	130.55	396.5	188.66	292.57		0.857042		191.27	292.57		1.52962		0.613171
BLOCK1	AF130091	AF130091P00477	477	235.06	83.09	169.48	22.95	189.56	235.04		0.906018		169.48	189.56		1.11848		0.16154
BLOCK1	AF130092	AF130092P01440	1440	947.26	588.74	948.31	1067.05	933.24	883.91		0.37664		947.26	933.24		0.985199		-0.0215123
BLOCK1	AF130099	AF130099P01736	1736	10636.2	9389.75	10363	9267.74	13324.9	6431.8		0.862473		10363	9267.74		0.894306		-0.161159
BLOCK1	AF130105	AF130105P00813	813	1420.27	1092.49	1294.9	1233.38	77.64	146		0.121184		1294.9	146		0.11275		-3.1488
BLOCK1	AF130107	AF130107P01378	1378	49.73	411.66	22.55	27.13	14.46	57.68		0.443929		49.73	27.13		0.545546		-0.874227
BLOCK1	AF130112	AF130112P01112	1112	192.03	95.65	201.29	155.46	61.17	33.86		0.212371		192.03	61.17		0.318544		-1.65044
BLOCK1	AF130114	AF130114P00049	49	15.94	26.72	45.91	37.6	1670.02	14.59		0.426198		26.72	37.6		1.40719		0.492813
BLOCK1	AF130366	AF130366P00522	522	7580.42	7128.19	7330.19	7687.94	2954.33	124.11		0.21855		7330.19	2954.33		0.403036		-1.31102
BLOCK1	AF132200	AF132200P00106	106	102.1	47.39	76.32	135.08	30.37	51.95		0.890639		76.32	51.95		0.680687		-0.554937
BLOCK1	AF132201	AF132201P00899	899	147.52	795.68	91.06	139.19	122.64	24.94		0.361905		147.52	122.64		0.831345		-0.266481
BLOCK1	AF132203	AF132203P00175	175	10214	10842.5	10008	11119.2	8335.56	10103.1		0.673859		10214	10103.1		0.98914		-0.0157527
BLOCK1	AF132206	AF132206P00518	518	174.9	108.43	187.68	329.17	13.6	214.48		0.728006		174.9	214.48		1.2263		0.294313
BLOCK1	AF132297	AF132297P01448	1448	97.95	676.93	107.59	271.81	145.97	158.07		0.68443		107.59	158.07		1.46919		0.55502
BLOCK1	AF132946	AF132946P00230	230	2702.23	2610.55	3129.76	2421.03	2227.94	2406.99		0.0742919		2702.23	2406.99		0.890742		-0.16692
BLOCK1	AF132948	AF132948P00272	272	4097.96	3285.85	3664.57	5370.11	363.87	663.86		0.386608		3664.57	663.86		0.181156		-2.46469
BLOCK1	AF132954	AF132954P00305	305	2430.07	1741.02	2505.1	1943.97	3557.86	2658.26		0.545976		2430.07	2658.26		1.0939		0.129484
BLOCK1	AF132973	AF132973P00087	87	7897.42	6993.8	7222.33	7077.46	13677.9	14533.2		0.234729		7222.33	13677.9		1.89384		0.921312
BLOCK1	AF137378	AF137378P02695	2695	63.4	265.32	51	33.19	197.51	34.68		0.131481		63.4	34.68		0.547003		-0.870379
BLOCK1	AF139460	AF139460P01525	1525	1595.52	1009.83	1258.91	2491.51	3476.37	302		0.502772		1258.91	2491.51		1.9791		0.984845
BLOCK1	AF139543	AF139543P00218	218	120.38	79.02	149.27	248.07	378.28	81.33		0.376395		120.38	248.07		2.06072		1.04315
BLOCK1	AF139768	AF139768P00132	132	115.34	59.6	92.83	331.47	150.46	172.3		0.098692		92.83	172.3		1.85608		0.89226
BLOCK1	AF144244	AF144244P00197	197	2128.21	1976.6	2198.59	3177.06	2868.22	1145.56		0.704381		2128.21	2868.22		1.34771		0.430515
BLOCK1	AF144245	AF144245P00201	201	2453.23	2046.88	2181.45	3441.5	4114.49	4739.55		0.0562632		2181.45	4114.49		1.88613		0.915426
BLOCK1	AF144648	AF144648P00473	473	37.07	220.71	36.74	28.7	323.86	55.31		0.377578		37.07	55.31		1.49204		0.577288
BLOCK1	AF144745	AF144745P00880	880	12.43	15.62	16.18	20.48	28.05	114.62		0.310295		15.62	28.05		1.79577		0.844606
BLOCK1	AF145026	AF145026P00080	80	38.18	23.15	29.45	24.55	57.29	251.8		0.377839		29.45	57.29		1.94533		0.960016
BLOCK1	AF145204	AF145204P02354	2354	23.37	28.38	26.89	44.6	92.39	80.02		0.069483		26.89	80.02		2.97583		1.57329
BLOCK1	AF145710	AF145710P00778	778	804.19	2353.96	832.03	1000.11	551.61	267.27		0.33986		832.03	551.61		0.662969		-0.592987
BLOCK1	AF145711	AF145711P00751	751	712.71	443.58	745.02	1046.19	149.73	531.09		0.795993		712.71	531.09		0.74517		-0.424359
BLOCK1	AF146698	AF146698P00565	565	6587.33	6412.06	5436.13	6390.05	5201.27	10521.6		0.594148		6412.06	6390.05		0.996567		-0.00496071
BLOCK1	AF146796	AF146796P02866	2866	27.38	17.08	77.05	144.87	108.99	17.62		0.460769		27.38	108.99		3.98064		1.993
BLOCK1	AF149096	AF149096P00116	116	6250.87	5702.63	6369.9	8095.13	4009.38	1368.63		0.499316		6250.87	4009.38		0.641412		-0.640678
BLOCK1	AF149098	AF149098P00113	113	6568.21	5452.01	5905.07	8380.99	227.74	3639.08		0.4515		5905.07	3639.08		0.616264		-0.69838
BLOCK1	AF150664	AF150664P00182	182	4538.37	4682.38	4663.12	123.78	2229.89	2011.95		0.0365238		4663.12	2011.95		0.43146		-1.2127
BLOCK1	AF151022	AF151022P01027	1027	8966.3	8597.56	10287.4	170.77	8125.02	178.81		0.165624		8966.3	178.81		0.0199425		-5.64801
BLOCK1	AF151035	AF151035P00298	298	7454.37	6917.88	7631.98	7526.93	6043.8	8206.45		0.874973		7454.37	7526.93		1.00973		0.0139751
BLOCK1	AF151046	AF151046P00555	555	1003.25	616.43	956.79	1342.24	1178.21	1365.55		0.0219725		956.79	1342.24		1.40286		0.488368
BLOCK1	AF151048	AF151048P00155	155	13842.5	13504.9	12398.9	13602.7	12518.3	16488.7		0.607682		13504.9	13602.7		1.00724		0.0104058
BLOCK1	AF151049	AF151049P00148	148	13204.9	12103.9	12067.6	12280.5	10939.3	10754.9		0.00980946		12103.9	10939.3		0.903784		-0.145951
BLOCK1	AF151055	AF151055P00375	375	17275.4	18804.9	18661.1	19320.7	10794.3	3904.48		0.292701		18661.1	10794.3		0.578439		-0.789764
BLOCK1	AF151081	AF151081P00049	49	14517.4	14732.5	15556	18800.5	14315.8	16329.3		0.387336		14732.5	16329.3		1.10839		0.148465
BLOCK1	AF151839	AF151839P00535	535	5464.94	5817.79	6732.82	5473.21	5798.74	89.48		0.421716		5817.79	5473.21		0.940771		-0.088084
BLOCK1	AF151843	AF151843P01309	1309	1251.23	892.75	1305.89	1106.03	2438.53	4288.28		0.247391		1251.23	2438.53		1.94891		0.962665
BLOCK1	AF151872	AF151872P00262	262	13254.4	13808	13832.9	12819.7	8881.14	12961.2		0.283431		13808	12819.7		0.928421		-0.107148
BLOCK1	AF152527	AF152527P01413	1413	2614.38	2001.25	2218.54	4059.79	2025.11	36.43		0.842768		2218.54	2025.11		0.912812		-0.13161
BLOCK1	AF153364	AF153364P00134	134	32.2	27.11	46.82	24.77	19.29	336.65		0.453407		32.2	24.77		0.769255		-0.378467
BLOCK1	AF153604	AF153604P02613	2613	3325.22	4189.64	3749.11	5150.14	5199.12	5829.28		0.0367193		3749.11	5199.12		1.38676		0.471719
BLOCK1	AF153686	AF153686P00784	784	6215.35	6115.85	6685.86	8063.68	8570.59	5284.54		0.503937		6215.35	8063.68		1.29738		0.375603
BLOCK1	AF154845	AF154845P01638	1638	410.3	466.79	433.06	112.93	76.13	64.46		0.00632717		433.06	76.13		0.175796		-2.50803
BLOCK1	AF155120	AF155120P00867	867	6318.46	4981.29	5589.38	6113.56	1062.47	2823.48		0.171475		5589.38	2823.48		0.505151		-0.985214
BLOCK1	AF155381	AF155381P01454	1454	2740.21	2579.96	2828.27	3824.93	3116.9	3075.94		0.126404		2740.21	3116.9		1.13747		0.185825
BLOCK1	AF155568	AF155568P01081	1081	7072.99	7815.41	6818.97	5276.84	11907.3	7200.6		0.655347		7072.99	7200.6		1.01804		0.0257969
BLOCK1	AF157320	AF157320P00032	32	1112.03	672.8	1012.26	1438.05	9247.41	8486.78		0.169209		1012.26	8486.78		8.38399		3.06764
BLOCK1	AF157492	AF157492P02993	2993	45.33	21.78	24.86	170.59	28.05	170.74		0.16747		24.86	170.59		6.86203		2.77863
BLOCK1	AF158555	AF158555P03687	3687	2716.93	3276.03	3006.21	3436.27	2942.9	2869.28		0.821098		3006.21	2942.9		0.97894		-0.0307073
BLOCK1	AF159025	AF159025P02086	2086	8448.94	8209.29	8632.93	8709.13	20683.5	23621.8		0.179275		8448.94	20683.5		2.44806		1.29164
BLOCK1	AF159054	AF159054P01035	1035	37.74	241.06	48.59	27.52	15.6	54.34		0.411998		48.59	27.52		0.566372		-0.820179
BLOCK1	AF159055	AF159055P00012	12	24.45	17.29	29.39	22.46	37.37	5277.47		0.420664		24.45	37.37		1.52843		0.612046
BLOCK1	AF159128	AF159128P00316	316	187.18	1032.47	205.78	208.18	79.58	105.22		0.378049		205.78	105.22		0.511323		-0.967694
BLOCK1	AF159174	AF159174P00924	924	16.18	14.1	25.34	22.32	14.03	42.25		0.262521		16.18	22.32		1.37948		0.464125
BLOCK1	AF159295	AF159295P02825	2825	17385.2	17506.6	18183.4	18019.7	11122.5	12668.2		0.231265		17506.6	12668.2		0.723624		-0.466687
BLOCK1	AF161445	AF161445P00436	436	14619.2	14942.5	14438.7	58.4	11725.8	13184.8		0.265741		14619.2	11725.8		0.802076		-0.318189
BLOCK1	AF161473	AF161473P00610	610	2997.1	4229.44	2896.72	3495.58	19.92	1996.73		0.385663		2997.1	1996.73		0.666221		-0.585928
BLOCK1	AF161485	AF161485P00093	93	9298.73	9297.48	8344.51	8077.82	7036.98	7875.45		0.126667		9297.48	7875.45		0.847052		-0.239477
BLOCK1	AF161522	AF161522P00129	129	16198.6	16568	14387.1	15703.4	18161.7	19860		0.336918		16198.6	18161.7		1.12118		0.165022
BLOCK1	AF161534	AF161534P01476	1476	1004.13	575.01	887.51	929.28	771.91	800.99		0.90992		887.51	800.99		0.902514		-0.147979
BLOCK1	AF161539	AF161539P00123	123	963.68	596.21	1022.94	1324.12	1678.62	1768.57		0.0729174		963.68	1678.62		1.74189		0.80065
BLOCK1	AF161541	AF161541P01473	1473	693.99	288.82	654.42	636.73	360.48	104.44		0.445427		654.42	360.48		0.550839		-0.860298
BLOCK1	AF161549	AF161549P01489	1489	817.45	523.47	860.56	1221.92	816.08	778.55		0.298071		817.45	816.08		0.998324		-0.0024199
BLOCK1	AF161551	AF161551P00934	934	35.7	33.46	48.24	73.37	41.03	18.74		0.812403		35.7	41.03		1.1493		0.200755
BLOCK1	AF162447	AF162447P00042	42	5812.63	4787.76	5048.51	7378.29	6508.83	4201.02		0.431269		5048.51	6508.83		1.28926		0.366541
BLOCK1	AF162666	AF162666P02366	2366	4753.09	4852.53	4614.54	5555.42	2825.66	2272.19		0.356409		4753.09	2825.66		0.594489		-0.750278
BLOCK1	AF164598	AF164598P00984	984	12285.3	12111.7	12875.5	14007	13954.5	10781.5		0.740995		12285.3	13954.5		1.13587		0.183804
BLOCK1	AF165281	AF165281P08031	8031	1485.55	1212.62	1610.36	2822.53	4483.88	4468.86		0.0515627		1485.55	4468.86		3.00822		1.58891
BLOCK1	AF165514	AF165514P00591	591	4208.81	3698.64	4068.21	4833.65	56.1	2144.71		0.315273		4068.21	2144.71		0.527188		-0.923612
BLOCK1	AF166329	AF166329P01096	1096	2519.96	2215.85	2434.47	2831.73	3858.64	2987.13		0.178035		2434.47	2987.13		1.22701		0.295152
BLOCK1	AF167994	AF167994P00238	238	467.33	231.01	485.12	471.05	225.79	254.71		0.419116		467.33	254.71		0.545032		-0.875586
BLOCK1	AF170702	AF170702P01381	1381	677.82	376.33	631.51	599.58	312.14	428.56		0.120723		631.51	428.56		0.678627		-0.559308
BLOCK1	AF170724	AF170724P01182	1182	4956.24	4794.43	4844.44	4826.24	4554.4	1177.52		0.366143		4844.44	4554.4		0.940129		-0.0890689
BLOCK1	AF172085	AF172085P00228	228	19347.9	18668.7	19129.4	20168.3	29144.8	24962.2		0.177132		19129.4	24962.2		1.30492		0.383958
BLOCK1	AF172450	AF172450P00315	315	10476.9	10669.4	9815.47	10500.5	5481.47	313.87		0.217842		10476.9	5481.47		0.523196		-0.934577
BLOCK1	AF172818	AF172818P00928	928	10761.6	11212.4	12353.9	11256.5	12077.9	9192.43		0.686328		11212.4	11256.5		1.00393		0.00566448
BLOCK1	AF172819	AF172819P00156	156	44.72	15.18	26.31	68.72	135	14.35		0.379972		26.31	68.72		2.61193		1.38512
BLOCK1	AF172822	AF172822P00383	383	7514.41	6281.71	7049.9	6778.2	8769.94	4134.68		0.827925		7049.9	6778.2		0.96146		-0.0567006
BLOCK1	AF172850	AF172850P00926	926	329.62	114.24	336.54	296.97	443.66	512.63		0.271897		329.62	443.66		1.34597		0.428651
BLOCK1	AF173157	AF173157P00048	48	6330.09	5444.06	5663.6	4599.59	4962.45	8419.52		0.904558		5663.6	4962.45		0.876201		-0.190667
BLOCK1	AF173891	AF173891P00605	605	2980.38	2706.78	3002.01	3616.47	2196.47	1471.94		0.532382		2980.38	2196.47		0.736976		-0.440309
BLOCK1	AF173898	AF173898P00057	57	3917.46	3636.61	3845.54	4638.69	4302.57	6348.52		0.164625		3845.54	4638.69		1.20625		0.270531
BLOCK1	AF175409	AF175409P01547	1547	77.34	48.28	76.89	36.06	279.01	17.54		0.689346		76.89	36.06		0.468982		-1.0924
BLOCK1	AF176039	AF176039P00052	52	3913.57	3949.6	3910.13	3604.12	3965.5	6373.7		0.49542		3913.57	3965.5		1.01327		0.0190175
BLOCK1	AF176646	AF176646P02584	2584	2046.09	1805.47	2385.64	22.05	18.35	852.61		0.00627412		2046.09	22.05		0.0107767		-6.53595
BLOCK1	AF176812	AF176812P00074	74	296.63	130.39	326.31	297.82	229.17	191.07		0.878413		296.63	229.17		0.772579		-0.372246
BLOCK1	AF176921	AF176921P00704	704	831.78	1068.75	874.72	722.58	1787.2	1634.53		0.248202		874.72	1634.53		1.86863		0.901983
BLOCK1	AF176924	AF176924P00419	419	18986.7	19777	20371.2	23247.3	21438.3	16924.5		0.750462		19777	21438.3		1.084		0.116365
BLOCK1	AF177203	AF177203P00084	84	11312.8	11862.8	10368	15780.3	20005.5	9328.16		0.285222		11312.8	15780.3		1.39491		0.480168
BLOCK1	AF177342	AF177342P00586	586	6693.15	7937.89	7115.72	7042.98	6480.13	9007.19		0.812566		7115.72	7042.98		0.989778		-0.0148238
BLOCK1	AF177761	AF177761P00489	489	4541.73	3660.03	3996.28	4209.18	7598.15	447.27		0.993852		3996.28	4209.18		1.05327		0.0748815
BLOCK1	AF178941	AF178941P06577	6577	4190.5	4362.5	4284.51	5672.59	6394.85	5825.86		0.0105383		4284.51	5825.86		1.35975		0.443341
BLOCK1	AF179899	AF179899P01585	1585	1114.71	681.35	1305.35	1075.91	128.9	1057.5		0.201548		1114.71	1057.5		0.948677		-0.0760108
BLOCK1	AF180519	AF180519P01463	1463	240.79	1156.04	262.5	329.94	278.46	1366.3		0.871137		262.5	329.94		1.25691		0.329886
BLOCK1	AF181660	AF181660P00333	333	6846.05	7126.11	6891.85	7022.67	15533	697.6		0.867921		6891.85	7022.67		1.01898		0.0271283
BLOCK1	AF182034	AF182034P01390	1390	26.17	18.78	21.37	17.14	158.87	266.4		0.23109		21.37	158.87		7.43425		2.89419
BLOCK1	AF182038	AF182038P01283	1283	3638.59	5163.71	3779.35	7959.56	838.75	254.75		0.711311		3779.35	838.75		0.22193		-2.17183
BLOCK1	AF182417	AF182417P00124	124	4968.06	4867.79	4689.2	5945.51	5646.13	9249.81		0.228796		4867.79	5945.51		1.2214		0.288534
BLOCK1	AF183422	AF183422P00808	808	6518.09	7066.89	6874.88	7783.4	11258.5	9839.65		0.0804703		6874.88	9839.65		1.43125		0.517272
BLOCK1	AF186779	AF186779P03484	3484	964.68	764.09	998.19	1107.16	2381.93	1147.99		0.323844		964.68	1147.99		1.19002		0.250988
BLOCK1	AF187724	AF187724P00723	723	1722.57	1133.75	1233.58	1857.65	1707.07	509.05		0.990027		1233.58	1707.07		1.38383		0.468671
BLOCK1	AF187858	AF187858P00925	925	176.77	80.05	162.32	110.73	308.85	2398.86		0.384116		162.32	308.85		1.90272		0.928066
BLOCK1	AF189713	AF189713P02348	2348	3386.14	2465.34	3814.41	3369.3	3731.22	10927.1		0.331765		3386.14	3731.22		1.10191		0.140006
BLOCK1	AF190155	AF190155P01458	1458	414.74	155.99	422.08	13.9	224.61	294.57		0.377218		414.74	224.61		0.541568		-0.884785
BLOCK1	AF190160	AF190160P00968	968	1239.41	898.74	1244.66	906.85	917.22	838.36		0.208351		1239.41	906.85		0.731679		-0.450718
BLOCK1	AF190162	AF190162P01197	1197	111.72	44.29	86.43	116.79	108.42	115.2		0.197351		86.43	115.2		1.33287		0.414537
BLOCK1	AF190748	AF190748P00316	316	245.65	100.96	209.5	358.22	161.25	82.1		0.854496		209.5	161.25		0.76969		-0.377651
BLOCK1	AF190860	AF190860P06047	6047	109.88	60.27	111.92	271.81	47.47	21.09		0.819137		109.88	47.47		0.432017		-1.21084
BLOCK1	AF191650	AF191650P00529	529	3736.68	3579.57	3893.19	3116.01	4164.35	5135.56		0.537745		3736.68	4164.35		1.11445		0.156334
BLOCK1	AF191687	AF191687P02323	2323	19.03	18	23.66	30.86	19.03	196.62		0.381179		19.03	30.86		1.62165		0.697463
BLOCK1	AF191744	AF191744P00959	959	1603.24	912.56	1383.5	1214.33	2069.74	1070.55		0.791409		1383.5	1214.33		0.877723		-0.188162
BLOCK1	AF192559	AF192559P00806	806	24783.8	25909.8	25667.4	24170.8	28136.3	13291.1		0.50644		25667.4	24170.8		0.94169		-0.0866754
BLOCK1	AF193050	AF193050P01759	1759	28.91	55.43	136.72	80.25	290.75	30.08		0.605422		55.43	80.25		1.44777		0.533834
BLOCK1	AF193057	AF193057P00295	295	2243.63	2530.75	2124.4	2366.67	2180.53	4324.16		0.489493		2243.63	2366.67		1.05484		0.0770238
BLOCK1	AF194971	AF194971P00180	180	974.04	581.72	928.01	1107.41	555.22	1463.83		0.328773		928.01	1107.41		1.19332		0.254977
BLOCK1	AF195624	AF195624P00796	796	244.52	166.36	289.2	464.06	9450.23	12024.2		0.180617		244.52	9450.23		38.6481		5.27233
BLOCK1	AF195764	AF195764P01167	1167	188.05	65.82	121.34	72.77	29.05	14.77		0.0739683		121.34	29.05		0.23941		-2.06245
BLOCK1	AF196185	AF196185P04599	4599	5047.88	5204.2	5097.31	8458.86	7139.17	3778.27		0.438079		5097.31	7139.17		1.40058		0.48602
BLOCK1	AF196186	AF196186P02073	2073	6029.1	5426.62	6167.16	6415.66	6046.52	7797.05		0.147822		6029.1	6415.66		1.06412		0.089655
BLOCK1	AF196568	AF196568P00286	286	450.69	1453.12	397.31	846.01	584.08	3266.72		0.54262		450.69	846.01		1.87714		0.908539
BLOCK1	AF198620	AF198620P00152	152	12004.6	11785.8	11367.1	287.64	16289.9	8990.19		0.566636		11785.8	8990.19		0.762802		-0.39062
BLOCK1	AF199028	AF199028P00254	254	14977.6	14772.7	14136.2	19649.5	11096.7	11491.7		0.853706		14772.7	11491.7		0.777896		-0.36235
BLOCK1	AF199420	AF199420P00597	597	3726.78	3653.38	4050.62	5177.66	4178.57	5029		0.0663888		3726.78	5029		1.34942		0.432342
BLOCK1	AF199458	AF199458P02679	2679	1343.09	1096.97	1246.47	1783.81	1286.95	312.76		0.833361		1246.47	1286.95		1.03248		0.0461078
BLOCK1	AF201370	AF201370P00237	237	7038.75	7281.9	7830.22	83.22	137.64	5365.69		0.068893		7281.9	137.64		0.0189017		-5.72534
BLOCK1	AF201385	AF201385P01870	1870	187.95	71.28	190.9	242.83	309.55	2028.13		0.336378		187.95	309.55		1.64698		0.719824
BLOCK1	AF202145	AF202145P02711	2711	2726.89	2381.64	2680.59	137.49	5435.67	3772.78		0.78343		2680.59	3772.78		1.40744		0.493077
BLOCK1	AF202640	AF202640P01080	1080	3708.81	3667.93	3675.91	7055.18	8147.52	6404.68		0.0205806		3675.91	7055.18		1.9193		0.940581
BLOCK1	AF204269	AF204269P01158	1158	126.1	32.84	35.56	42.89	148.67	400.54		0.414186		35.56	148.67		4.18082		2.06379
BLOCK1	AF205073	AF205073P01029	1029	616.37	2519.63	491.35	555.01	171.23	302.43		0.363392		616.37	302.43		0.490663		-1.0272
BLOCK1	AF205718	AF205718P00532	532	1814.02	1395.22	1609.81	1278.32	1430.45	818.56		0.220053		1609.81	1278.32		0.794081		-0.332641
BLOCK1	AF208043	AF208043P02699	2699	181.74	71.82	115.31	317.8	8771.97	5075.15		0.204721		115.31	5075.15		44.0131		5.45986
BLOCK1	AF208111	AF208111P01633	1633	311.99	122.35	238	340.66	378.01	547.33		0.148087		238	378.01		1.58828		0.667463
BLOCK1	AF210455	AF210455P00558	558	123.92	73.87	125.4	258.95	442.7	85.59		0.32135		123.92	258.95		2.08965		1.06326
BLOCK1	AF210650	AF210650P00523	523	18.55	175.16	16.73	14.51	29.95	44.77		0.526991		18.55	29.95		1.61456		0.691137
BLOCK1	AF211119	AF211119P00155	155	16.63	118.39	24.02	28.99	178.15	15.07		0.40868		24.02	28.99		1.20691		0.271319
BLOCK1	AF212234	AF212234P00251	251	1070.52	670.44	1128.01	1670.94	2858.16	2384.33		0.0995596		1070.52	2384.33		2.22726		1.15527
BLOCK1	AF212253	AF212253P00806	806	3853.45	3321.32	3997.24	4022.69	4032.05	179.77		0.563655		3853.45	4022.69		1.04392		0.0620099
BLOCK1	AF212995	AF212995P02153	2153	7530.08	7490.88	8181.82	7446.61	8028.23	7063.57		0.691527		7530.08	7446.61		0.988915		-0.0160814
BLOCK1	AF214738	AF214738P02165	2165	502.89	212.32	500.85	71.98	513.47	281.46		0.646133		500.85	281.46		0.561965		-0.831449
BLOCK1	AF216312	AF216312P01013	1013	63.73	43.3	25.46	45.58	400.21	41.13		0.427951		43.3	45.58		1.05266		0.0740339
BLOCK1	AF217509	AF217509P00234	234	2038.55	2617.68	1877.97	2016.19	1228.09	679.49		0.178746		2038.55	1228.09		0.602433		-0.731127
BLOCK1	AF217751	AF217751P02229	2229	24.41	15.05	21.24	15.11	104.03	313.75		0.297502		21.24	104.03		4.89783		2.29214
BLOCK1	AF217970	AF217970P01355	1355	1095.42	765.68	1032.62	337.29	717.38	37.96		0.16916		1032.62	337.29		0.326635		-1.61425
BLOCK1	AF217973	AF217973P00725	725	499.21	198.47	445.97	502.81	260.24	211.13		0.59711		445.97	260.24		0.583537		-0.777104
BLOCK1	AF217981	AF217981P01026	1026	1123.25	1034.79	1265.67	1146.78	5338.42	5722.17		0.181441		1123.25	5338.42		4.75266		2.24873
BLOCK1	AF217984	AF217984P00498	498	5816.41	5337.05	6293.15	3890.44	3119.07	4821.43		0.0131877		5816.41	3890.44		0.668873		-0.580196
BLOCK1	AF217985	AF217985P00931	931	48.37	59.52	158.78	13.14	2635.42	2222.26		0.194647		59.52	2222.26		37.3364		5.22251
BLOCK1	AF218001	AF218001P00591	591	3241.44	2437.22	3286.59	3152.2	345.47	2682.24		0.262038		3241.44	2682.24		0.827484		-0.273197
BLOCK1	AF218004	AF218004P00923	923	9424.9	9354.93	9675.18	9900.91	9619.43	11623		0.232583		9424.9	9900.91		1.05051		0.0710838
BLOCK1	AF218008	AF218008P01310	1310	3246.37	2844.84	2911	3400.56	2966.21	4807.09		0.342256		2911	3400.56		1.16818		0.224258
BLOCK1	AF218012	AF218012P01499	1499	651.54	744.48	653.89	3909.67	2225.48	3273.25		0.042083		653.89	3273.25		5.00581		2.3236
BLOCK1	AF218015	AF218015P00510	510	116.84	56.14	119.69	51.75	142.06	470.39		0.415351		116.84	142.06		1.21585		0.281966
BLOCK1	AF218016	AF218016P00409	409	4632.8	4329.12	3957.3	6520.53	3945.58	1379.66		0.807403		4329.12	3945.58		0.911405		-0.133836
BLOCK1	AF218021	AF218021P01591	1591	782.31	331	681.12	1142.37	1135.48	19.37		0.73662		681.12	1135.48		1.66708		0.737321
BLOCK1	AF218022	AF218022P01198	1198	7455.54	7067.77	8084.27	6009.78	3130.73	1831.84		0.10775		7455.54	3130.73		0.41992		-1.25181
BLOCK1	AF218027	AF218027P00228	228	954.78	763.88	1092.82	165.87	1652.66	6834.55		0.424799		954.78	1652.66		1.73093		0.79155
BLOCK1	AF218028	AF218028P00309	309	57.78	340.69	76	100.7	26.85	117.5		0.585387		76	100.7		1.325		0.405992
BLOCK1	AF220021	AF220021P01106	1106	286.92	97.39	231.09	419.05	997.89	2661.13		0.229573		231.09	997.89		4.31819		2.11043
BLOCK1	AF220152	AF220152P02272	2272	1991.6	1632.54	2056.98	1866.99	1583.93	1033.96		0.330589		1991.6	1583.93		0.795305		-0.330419
BLOCK1	AF220182	AF220182P01113	1113	3657.17	3968.93	3436.64	3149.33	6155.3	2093.79		0.925904		3657.17	3149.33		0.861139		-0.215683
BLOCK1	AF220217	AF220217P01974	1974	77.78	36.62	50.6	53.49	179.35	67.6		0.463588		50.6	67.6		1.33597		0.417886
BLOCK1	AF220234	AF220234P00481	481	740.7	307.49	771.19	978.94	2627.1	1104.34		0.291392		740.7	1104.34		1.49094		0.576223
BLOCK1	AF220235	AF220235P00271	271	1087.24	609.99	959.71	756.31	797.11	914.63		0.715135		959.71	797.11		0.830574		-0.26782
BLOCK1	AF220263	AF220263P04134	4134	418.41	181.05	527.07	1053.61	187.58	124.45		0.816442		418.41	187.58		0.448316		-1.15741
BLOCK1	AF220416	AF220416P01004	1004	4093.78	4478.19	4270.49	4833.27	4477.7	9939.65		0.352872		4270.49	4833.27		1.13178		0.178598
BLOCK1	AF221098	AF221098P00646	646	386.13	148.71	279.11	358.45	1263.15	1071.19		0.206781		279.11	1071.19		3.83788		1.94031
BLOCK1	AF221846	AF221846P00117	117	179.83	79.15	159.88	79.26	336.21	504.07		0.344821		159.88	336.21		2.10289		1.07237
BLOCK1	AF222345	AF222345P01274	1274	1622.17	2067.71	1520.73	1178.6	656.63	1851.29		0.419432		1622.17	1178.6		0.726558		-0.460851
BLOCK1	AF222694	AF222694P00088	88	381.27	143.36	386.28	751.4	72.77	1534.7		0.308339		381.27	751.4		1.97078		0.978768
BLOCK1	AF223357	AF223357P00338	338	1069.23	1525.69	1716.66	89.43	2539.32	3151.54		0.578454		1525.69	2539.32		1.66437		0.73498
BLOCK1	AF224759	AF224759P01393	1393	7112.29	7345.26	7105.39	7581.26	4825.01	8500.3		0.870152		7112.29	7581.26		1.06594		0.0921235
BLOCK1	AF225417	AF225417P01596	1596	4057.25	4140.77	4055.23	4937.46	5471.65	2389.87		0.863389		4057.25	4937.46		1.21695		0.283267
BLOCK1	AF225896	AF225896P05459	5459	894.58	523.05	879.31	273.74	265.93	243.62		0.0552529		879.31	265.93		0.30243		-1.72533
BLOCK1	AF227969	AF227969P02041	2041	577.35	1738.29	565.08	794.04	1280.89	1285.9		0.685284		577.35	1280.89		2.21857		1.14963
BLOCK1	AF229166	AF229166P00064	64	373.72	185.48	439.55	424.01	691.06	701.37		0.174038		373.72	691.06		1.84914		0.886853
BLOCK1	AF229803	AF229803P00574	574	19.68	16.43	30.65	24.57	195.04	160.69		0.180851		19.68	160.69		8.16514		3.02948
BLOCK1	AF229804	AF229804P01645	1645	526.37	282.58	638.86	103.78	508.34	379.28		0.516422		526.37	379.28		0.720558		-0.472814
BLOCK1	AF229834	AF229834P00265	265	5399.06	5578.11	5308.51	6467.15	70.21	2461.48		0.331314		5399.06	2461.48		0.455909		-1.13318
BLOCK1	AF230406	AF230406P01290	1290	4234.86	3883.27	3883.27	4071.77	12357.7	9977.83		0.203302		3883.27	9977.83		2.56944		1.36145
BLOCK1	AF230408	AF230408P01335	1335	2443.8	2201.36	2273.73	2256.67	2559.28	5528.6		0.39698		2273.73	2559.28		1.12559		0.170677
BLOCK1	AF230496	AF230496P05172	5172	200.34	1761.39	177.47	238.64	73.2	32.43		0.388555		200.34	73.2		0.365379		-1.45253
BLOCK1	AF230809	AF230809P00179	179	808.65	398.73	829.59	971.97	762.64	534.22		0.730294		808.65	762.64		0.943103		-0.0845132
BLOCK1	AF230924	AF230924P00171	171	26741.5	24363.6	24203.6	25484.7	22979.8	22575.2		0.00582147		24363.6	22979.8		0.943206		-0.0843556
BLOCK1	AF231056	AF231056P06322	6322	8475.75	7687.94	7917.55	6579.59	4782.88	5302.74		0.014398		7917.55	5302.74		0.669745		-0.578316
BLOCK1	AF231338	AF231338P01612	1612	2342.26	2329.9	2445.76	2676.11	3152.39	2861.86		0.0739539		2342.26	2861.86		1.22184		0.289052
BLOCK1	AF233442	AF233442P00713	713	3133.82	2676.86	2878.89	2538.25	5557.69	3248.77		0.482971		2878.89	3248.77		1.12848		0.174381
BLOCK1	AF234262	AF234262P00838	838	529.68	357.82	646.65	776.59	488.49	531.81		0.49777		529.68	531.81		1.00402		0.00578987
BLOCK1	AF237775	AF237775P00389	389	7807.74	6813.28	7900.49	324.25	9376.6	12719.8		0.993716		7807.74	9376.6		1.20094		0.26416
BLOCK1	AF239668	AF239668P01243	1243	33.37	28.1	41.11	27.13	34.77	121.93		0.423249		33.37	34.77		1.04195		0.0592914
BLOCK1	AF239726	AF239726P00025	25	585.02	279.58	537.22	847	2696.27	388.99		0.40011		537.22	847		1.57664		0.656849
BLOCK1	AF239727	AF239727P00256	256	4419.86	4495.21	4947.29	125.74	5843.78	7808.98		0.990922		4495.21	5843.78		1.3		0.378513
BLOCK1	AF239742	AF239742P01517	1517	3385.92	2465.58	3826.33	4545.28	4282.49	2919.56		0.489013		3385.92	4282.49		1.26479		0.338902
BLOCK1	AF240698	AF240698P00279	279	21.52	15.8	23.61	25.4	483.9	30.74		0.409159		21.52	30.74		1.42844		0.514439
BLOCK1	AF242522	AF242522P00422	422	3243.93	2803.3	2985.61	3572.17	2495.41	2883.52		0.897736		2985.61	2883.52		0.965806		-0.0501947
BLOCK1	AF242540	AF242540P00551	551	48.7	24.48	38.77	206.1	49.21	77.6		0.222099		38.77	77.6		2.00155		1.00112
BLOCK1	AF242772	AF242772P00691	691	198	91.45	178.73	198.32	312.28	398.85		0.182912		178.73	312.28		1.74722		0.805058
BLOCK1	AF244577	AF244577P01607	1607	15978	17602.3	16926.7	18549.6	18832.1	16630		0.293967		16926.7	18549.6		1.09588		0.132086
BLOCK1	AF246287	AF246287P00752	752	9713.95	9315.26	9451.11	9084.9	9124.09	12200.8		0.605976		9451.11	9124.09		0.965399		-0.0508031
BLOCK1	AF247820	AF247820P02634	2634	71.6	22.42	35.91	30.82	400.93	271.49		0.260656		35.91	271.49		7.56029		2.91844
BLOCK1	AF248041	AF248041P04697	4697	3099.29	5382.4	3311.91	2935.17	1232.72	1214.13		0.204389		3311.91	1232.72		0.372208		-1.42582
BLOCK1	AF248480	AF248480P01339	1339	15.12	18.83	16.7	14.74	77.36	40.29		0.252172		16.7	40.29		2.41257		1.27057
BLOCK1	AF248481	AF248481P00620	620	187.83	81.76	181.81	107.91	15.95	17.06		0.0787478		181.81	17.06		0.0938342		-3.41374
BLOCK1	AF248965	AF248965P00763	763	2008.56	1637.19	2021.54	70.72	2345.73	2548.32		0.809532		2008.56	2345.73		1.16787		0.223875
BLOCK1	AF249277	AF249277P00324	324	1597.37	717.05	1400.21	1702.79	1843.71	1945		0.183151		1400.21	1843.71		1.31674		0.396969
BLOCK1	AF250321	AF250321P00026	26	577.52	1201.59	510.16	1402.36	20008.2	69.41		0.411585		577.52	1402.36		2.42824		1.27991
BLOCK1	AF250920	AF250920P03754	3754	7654.63	8282.02	7412.95	6868.52	10138	7296.3		0.727423		7654.63	7296.3		0.953188		-0.0691676
BLOCK1	AF251043	AF251043P00876	876	3800.69	3442.39	3645.73	3651.76	3083.55	5422.12		0.597203		3645.73	3651.76		1.00165		0.00238423
BLOCK1	AF251047	AF251047P00041	41	15.09	219.42	15.26	17.01	158.81	13.93		0.428694		15.26	17.01		1.11468		0.156628
BLOCK1	AF251048	AF251048P00865	865	28.95	29.25	43.47	18.41	145.38	18.74		0.608354		29.25	18.74		0.640684		-0.642316
BLOCK1	AF251052	AF251052P01056	1056	7326.19	7989.39	7927.18	6915.59	6393.24	5866.48		0.11004		7927.18	6393.24		0.806496		-0.31026
BLOCK1	AF253515	AF253515P05176	5176	1854.43	3327.46	2025.06	2152.8	1086.28	3840.08		0.974553		2025.06	2152.8		1.06308		0.0882496
BLOCK1	AF255443	AF255443P03251	3251	664.73	353.13	744.03	743.16	1542.2	1409.45		0.18235		664.73	1409.45		2.12033		1.08429
BLOCK1	AF255565	AF255565P01341	1341	3002.01	3193.63	3664.85	4001.84	1934.19	3123.32		0.727404		3193.63	3123.32		0.977984		-0.0321168
BLOCK1	AF256215	AF256215P06110	6110	3266.33	3680.4	4266.46	6056.43	91.77	2314.32		0.678983		3680.4	2314.32		0.628823		-0.669274
BLOCK1	AF257098	AF257098P00069	69	88.05	36.56	70.83	57.07	5982.44	985.07		0.344596		70.83	985.07		13.9075		3.79779
BLOCK1	AF257318	AF257318P00116	116	3591.77	3742.55	3664.33	108.99	13116.8	12565.5		0.362074		3664.33	12565.5		3.42913		1.77784
BLOCK1	AF258341	AF258341P00907	907	7651.48	6924.59	7676.08	39.63	8543.86	4959.66		0.389984		7651.48	4959.66		0.648196		-0.625498
BLOCK1	AF258449	AF258449P00824	824	78.94	315.89	179.05	110.06	31.14	202.56		0.537732		179.05	110.06		0.614689		-0.702072
BLOCK1	AF258450	AF258450P00707	707	80.65	40.3	72.21	77.41	29.25	28.29		0.259818		72.21	29.25		0.405069		-1.30376
BLOCK1	AF258551	AF258551P00211	211	4244.76	4655.05	4647.74	5029.49	15203	4658.03		0.380845		4647.74	5029.49		1.08214		0.113883
BLOCK1	AF258559	AF258559P00001	1	15050.3	14113.8	14489	16149.4	16447.1	9950.76		0.877682		14489	16149.4		1.1146		0.156521
BLOCK1	AF258561	AF258561P00523	523	10069.8	9502.37	9618.28	16086.1	17465.5	18390.6		0.0114318		9618.28	17465.5		1.81586		0.860655
BLOCK1	AF258565	AF258565P00294	294	249.88	102.32	275.38	445.52	325.37	855.21		0.114893		249.88	445.52		1.78294		0.834255
BLOCK1	AF258566	AF258566P00929	929	776.9	382.7	917.58	81.08	1311.58	586.82		0.953259		776.9	586.82		0.755335		-0.404811
BLOCK1	AF258572	AF258572P01129	1129	325.88	153.38	362.74	826.24	1030.91	4261.81		0.243593		325.88	1030.91		3.16347		1.66151
BLOCK1	AF258573	AF258573P00801	801	2175.14	3461.91	1962.93	2780.74	2028.4	866.48		0.41637		2175.14	2028.4		0.932538		-0.100766
BLOCK1	AF258575	AF258575P00370	370	1255.02	866.48	1257.99	1302.26	535.78	66.55		0.311828		1255.02	535.78		0.42691		-1.228
BLOCK1	AF258577	AF258577P01160	1160	954.66	787.88	1290.31	1757.46	806.76	709.93		0.859392		954.66	806.76		0.845076		-0.242847
BLOCK1	AF258580	AF258580P00820	820	3513.67	2955.33	3465.19	2488.74	2316.75	2303.77		0.0265508		3465.19	2316.75		0.668578		-0.580832
BLOCK1	AF258583	AF258583P00412	412	3680.63	2900.12	3738.37	3836.09	1793.2	4451.7		0.896317		3680.63	3836.09		1.04224		0.0596838
BLOCK1	AF258584	AF258584P01495	1495	2527.8	2862.82	2877.5	2101.92	1731.16	2156.87		0.0655707		2862.82	2101.92		0.734213		-0.445729
BLOCK1	AF258585	AF258585P00598	598	24.13	307.91	36.57	29.4	197.96	266.17		0.716748		36.57	197.96		5.41318		2.43648
BLOCK1	AF259965	AF259965P00405	405	143.28	72.12	185.41	336.04	136.62	184.96		0.270563		143.28	184.96		1.2909		0.368376
BLOCK1	AF259970	AF259970P00150	150	51.13	32.41	65.94	260.48	119.9	22.74		0.365988		51.13	119.9		2.345		1.22959
BLOCK1	AF259971	AF259971P00167	167	40.93	34.24	55.88	52.28	96.2	23.36		0.667794		40.93	52.28		1.2773		0.3531
BLOCK1	AF260237	AF260237P00412	412	104.18	96.58	144.78	210.32	202.43	475.38		0.137004		104.18	210.32		2.01881		1.01351
BLOCK1	AF260262	AF260262P00946	946	8522.91	9170.19	8750.66	9988.87	8364.51	2212.46		0.497152		8750.66	8364.51		0.955872		-0.0651108
BLOCK1	AF262322	AF262322P00711	711	10513.2	10557.8	9984.37	13040.4	7743.33	1649.86		0.456136		10513.2	7743.33		0.736532		-0.44118
BLOCK1	AF262323	AF262323P01529	1529	8879.18	8918.8	8968.89	11320	8925.87	7151.78		0.880326		8918.8	8925.87		1.00079		0.00114318
BLOCK1	AF262403	AF262403P00765	765	10301.4	10826.8	10553.5	10832.2	5509.22	6586.75		0.240633		10553.5	6586.75		0.624131		-0.68008
BLOCK1	AF263293	AF263293P00553	553	467.23	582.25	465.72	502.31	533.52	64.32		0.409585		467.23	502.31		1.07508		0.104445
BLOCK1	AF263523	AF263523P01441	1441	240.84	202.13	214.63	211.43	297.95	292.62		0.343545		214.63	292.62		1.36337		0.447177
BLOCK1	AF264626	AF264626P00066	66	129.21	53.01	87.89	234.27	201.34	317.71		0.0478873		87.89	234.27		2.66549		1.4144
BLOCK1	AF264780	AF264780P01933	1933	13257.1	13409.5	12777	12837.8	6768.55	5188.64		0.162027		13257.1	6768.55		0.510562		-0.969843
BLOCK1	AF266283	AF266283P02131	2131	10964.9	11809.5	11423.3	12780.7	5759.43	3596.94		0.307657		11423.3	5759.43		0.504183		-0.98798
BLOCK1	AF267861	AF267861P00600	600	32969.6	39014.6	34322.6	35417	21381.2	40324.9		0.717776		34322.6	35417		1.03189		0.045284
BLOCK1	AF268387	AF268387P01972	1972	268.87	121.43	274.92	346.12	476.06	740.7		0.122318		268.87	476.06		1.7706		0.824235
BLOCK1	AF268421	AF268421P00218	218	700.94	282.62	560.99	415.19	702.46	325.63		0.895545		560.99	415.19		0.740102		-0.434203
BLOCK1	AF268613	AF268613P00694	694	1019.81	678.8	1034.61	1514.63	1282.02	840.27		0.351092		1019.81	1282.02		1.25712		0.330118
BLOCK1	AF268617	AF268617P00717	717	945.74	428.67	836.26	1135.42	1383.65	289.05		0.691157		836.26	1135.42		1.35774		0.441203
BLOCK1	AF268691	AF268691P01369	1369	11150.4	12415.5	12114.3	11247.7	18046.3	1251.05		0.757703		12114.3	11247.7		0.928469		-0.107075
BLOCK1	AF268913	AF268913P04631	4631	5665.6	4559.74	5341.67	4607.48	6134.52	8351.22		0.427753		5341.67	6134.52		1.14843		0.19966
BLOCK1	AF269162	AF269162P00967	967	501.01	169.25	455.72	682.27	608.5	663.37		0.0779665		455.72	663.37		1.45565		0.541666
BLOCK1	AF269287	AF269287P02445	2445	101.81	38.96	91.22	96.91	38.38	86.99		0.137418		91.22	86.99		0.953629		-0.0685006
BLOCK1	AF269288	AF269288P00689	689	946.02	479.65	871.54	1140.26	4589.18	5671.92		0.168593		871.54	4589.18		5.2656		2.3966
BLOCK1	AF271775	AF271775P00099	99	298.29	143.52	299.4	421.53	2843.7	1414.18		0.222354		298.29	1414.18		4.74096		2.24518
BLOCK1	AF271776	AF271776P00358	358	37487.1	39917.7	34843.9	31581.9	38163.8	27.7		0.306413		37487.1	31581.9		0.842473		-0.247298
BLOCK1	AF272348	AF272348P00878	878	11.82	512.86	13.95	79.88	22.17	19.42		0.51385		13.95	22.17		1.58925		0.668344
BLOCK1	AF273049	AF273049P03409	3409	883.58	525.85	849.93	1427.68	1471.03	2607.52		0.0937316		849.93	1471.03		1.73077		0.791411
BLOCK1	AF273055	AF273055P00511	511	2508.31	2255.07	2675.49	29.21	7309.71	6499.54		0.457108		2508.31	6499.54		2.5912		1.37362
BLOCK1	AF274938	AF274938P00412	412	1133.91	611.56	1090.94	1516.14	2964.58	2853.59		0.124087		1090.94	2853.59		2.61572		1.38721
BLOCK1	AF274942	AF274942P00093	93	1332.16	735.93	1450.8	4838.67	583.78	576.15		0.604202		1332.16	583.78		0.438221		-1.19027
BLOCK1	AF274944	AF274944P00301	301	160.46	92.41	174.96	72.77	45.65	76.06		0.039083		160.46	72.77		0.453509		-1.1408
BLOCK1	AF274958	AF274958P00166	166	28816.6	29191.7	28092.6	29517.5	90.06	16811		0.26615		28816.6	16811		0.583381		-0.77749
BLOCK1	AF275684	AF275684P00239	239	354.36	977.54	500.22	588.84	1061.78	838.93		0.0972954		500.22	838.93		1.67712		0.745988
BLOCK1	AF276292	AF276292P00807	807	54.63	319.46	54.64	72.52	60.2	114.36		0.606692		54.64	72.52		1.32723		0.408421
BLOCK1	AF276423	AF276423P04675	4675	1138.46	755.36	1241.22	15.14	2721.53	3721.87		0.428711		1138.46	2721.53		2.39054		1.25733
BLOCK1	AF276507	AF276507P00741	741	30.42	32.13	42.04	21.2	161.9	42.7		0.462096		32.13	42.7		1.32898		0.410315
BLOCK1	AF276948	AF276948P01993	1993	7142.19	7369.48	6537.64	9306.26	9958	11310.9		0.0591174		7142.19	9958		1.39425		0.47949
BLOCK1	AF277175	AF277175P00003	3	1815.25	2607.75	1666.26	2436.4	2514.81	2128.39		0.266734		1815.25	2436.4		1.34218		0.424583
BLOCK1	AF277177	AF277177P00424	424	928.12	604.17	958.73	52.34	37.01	2431.21		0.99055		928.12	52.34		0.0563936		-4.14833
BLOCK1	AF277180	AF277180P00202	202	12194.4	11540.1	11303.4	12153.7	14199	15571.5		0.209387		11540.1	14199		1.23041		0.299136
BLOCK1	AF277188	AF277188P00192	192	704.69	377.44	657.46	1283.64	818.89	377.2		0.452247		657.46	818.89		1.24554		0.316767
BLOCK1	AF277624	AF277624P00574	574	75.9	19.94	24.86	42.39	26.85	217.04		0.510263		24.86	42.39		1.70515		0.769898
BLOCK1	AF279778	AF279778P00845	845	2124.51	3447.65	2302.08	3810.98	4171.67	2408.75		0.209491		2302.08	3810.98		1.65545		0.727224
BLOCK1	AF279900	AF279900P00243	243	14690.3	13454.1	13518.1	11199.6	20211.8	11363.1		0.91879		13518.1	11363.1		0.840583		-0.250538
BLOCK1	AF280111	AF280111P00373	373	31.23	17.57	30.56	26.96	18.74	29.15		0.43961		30.56	26.96		0.882199		-0.180824
BLOCK1	AF280112	AF280112P00002	2	17.35	14.01	16.18	16.24	622.7	27.07		0.413468		16.18	27.07		1.67305		0.742483
BLOCK1	AF280113	AF280113P00822	822	33.1	516.3	26.34	24.72	18.93	134.9		0.549606		33.1	24.72		0.746828		-0.421152
BLOCK1	AF280547	AF280547P02362	2362	571.89	270.93	611.11	84.18	221.23	600.5		0.354748		571.89	221.23		0.38684		-1.37019
BLOCK1	AF281064	AF281064P00296	296	13079.3	13269.8	12256.5	14635.9	15374.7	2234.35		0.645479		13079.3	14635.9		1.11901		0.162227
BLOCK1	AF281070	AF281070P04094	4094	4163.65	3568.03	4410.58	94.32	1742.2	12573.5		0.859246		4163.65	1742.2		0.418431		-1.25694
BLOCK1	AF281279	AF281279P00654	654	15597.1	13597.3	14623	16078.6	16872.2	16130.4		0.164454		14623	16130.4		1.10308		0.141536
BLOCK1	AF282245	AF282245P02417	2417	5580.81	5513.19	5800.6	6898.38	7405.16	8785.75		0.0517836		5580.81	7405.16		1.3269		0.408056
BLOCK1	AF282262	AF282262P00623	623	29.35	228.04	44.12	54.29	17	296.55		0.883942		44.12	54.29		1.23051		0.299254
BLOCK1	AF282269	AF282269P01746	1746	18.71	20.62	25.26	41.24	46.35	31.75		0.0919364		20.62	41.24		2		1
BLOCK1	AF282732	AF282732P03868	3868	29.2	202.63	27.68	20.36	36.19	14.75		0.350005		29.2	20.36		0.69726		-0.520231
BLOCK1	AF283671	AF283671P00394	394	6035.36	5076.57	5455.81	3012.98	4774.07	5106.59		0.306214		5455.81	4774.07		0.875043		-0.192574
BLOCK1	AF283984	AF283984P01620	1620	54.33	24	64.88	118.4	221.79	9854.14		0.407339		54.33	221.79		4.08227		2.02937
BLOCK1	AF283986	AF283986P01188	1188	208.6	94.68	219.63	185.45	311.09	27.31		0.998131		208.6	185.45		0.889022		-0.169709
BLOCK1	AF284768	AF284768P00639	639	19676.8	17560.6	18302.3	18750.8	27448	25573.7		0.238554		18302.3	25573.7		1.39729		0.482634
BLOCK1	AF285439	AF285439P01197	1197	56.91	30.36	33	275.55	639.34	31.78		0.262608		33	275.55		8.35		3.06178
BLOCK1	AF285606	AF285606P01704	1704	15.84	17.46	14.98	13.79	33.24	31.78		0.238261		15.84	31.78		2.00631		1.00455
BLOCK1	AF285758	AF285758P01229	1229	16209.2	16118.7	16779.3	17352.8	9840.17	8127.13		0.259615		16209.2	9840.17		0.607072		-0.720061
BLOCK1	AF285785	AF285785P00557	557	5818.03	5027.41	5524.69	5236.04	7110.1	5462.84		0.616005		5524.69	5462.84		0.988805		-0.0162423
BLOCK1	AF286592	AF286592P01920	1920	1248.04	775.66	1281.29	1081.73	3209.51	1631.86		0.386685		1248.04	1631.86		1.30754		0.386853
BLOCK1	AF286905	AF286905P02752	2752	468.33	206.02	344.89	570.48	3445.42	1074.15		0.292519		344.89	1074.15		3.11447		1.63899
BLOCK1	AF287265	AF287265P02326	2326	9391.37	8887.53	8553.77	6809.12	13404.1	7530.08		0.900842		8887.53	7530.08		0.847264		-0.239117
BLOCK1	AF288161	AF288161P00173	173	1663	2972.44	1595.77	2161.09	5330.77	5752.57		0.157333		1663	5330.77		3.20551		1.68056
BLOCK1	AF288397	AF288397P00787	787	12.65	12.46	15.49	16.53	28.07	163.35		0.35038		12.65	28.07		2.21897		1.14989
BLOCK1	AF288410	AF288410P01684	1684	7863.45	7241.07	8064.68	10413.5	6591.09	5590.72		0.908256		7863.45	6591.09		0.838193		-0.254645
BLOCK1	AF288573	AF288573P00528	528	82.44	47.65	83.69	122.54	234.61	432.45		0.164149		82.44	234.61		2.84583		1.50885
BLOCK1	AF289495	AF289495P01342	1342	822.72	1402.14	767.01	796.01	1223.56	1023.57		0.905649		822.72	1023.57		1.24413		0.315136
BLOCK1	AF289552	AF289552P00241	241	122.54	71.85	113.96	164.82	697.55	173.25		0.333428		113.96	173.25		1.52027		0.604328
BLOCK1	AF289556	AF289556P00974	974	5078.49	6231.28	4822.21	3772.92	6870.55	7712.27		0.603133		5078.49	6870.55		1.35287		0.436026
BLOCK1	AF289559	AF289559P00995	995	2196.47	2460.02	2222.15	3163.05	184.08	623.45		0.429793		2222.15	623.45		0.280562		-1.83361
BLOCK1	AF289560	AF289560P01053	1053	414.47	169.44	396.8	527.14	872.56	906.85		0.126084		396.8	872.56		2.19899		1.13684
BLOCK1	AF289562	AF289562P00843	843	291.97	92.92	236.37	305.64	47.21	104.44		0.325206		236.37	104.44		0.44185		-1.17837
BLOCK1	AF289565	AF289565P00663	663	10487.4	12344.5	10940.4	11218.8	1818.45	1315.13		0.214955		10940.4	1818.45		0.166214		-2.58889
BLOCK1	AF289566	AF289566P01251	1251	861.84	626.31	938.36	1108.87	917.71	173.46		0.847071		861.84	917.71		1.06483		0.0906183
BLOCK1	AF289570	AF289570P00710	710	175.84	100.98	208.99	75.37	36.6	463.51		0.81583		175.84	75.37		0.428628		-1.2222
BLOCK1	AF289572	AF289572P00439	439	191.07	106.71	150.57	154.74	314.24	13027		0.415052		150.57	314.24		2.087		1.06143
BLOCK1	AF289582	AF289582P01388	1388	401.86	154.43	410.09	497.76	97.2	289.8		0.712907		401.86	289.8		0.721147		-0.471635
BLOCK1	AF289589	AF289589P01100	1100	204.02	599.49	223.11	248.59	377.64	5605.92		0.442157		223.11	377.64		1.69262		0.759256
BLOCK1	AF289590	AF289590P01797	1797	670.62	689.31	712.14	698.95	781.14	1019.04		0.23331		689.31	781.14		1.13322		0.180428
BLOCK1	AF289593	AF289593P00437	437	287.04	110.13	285.05	641.82	64.32	72.88		0.865627		285.05	72.88		0.255674		-1.96762
BLOCK1	AF289596	AF289596P01718	1718	939.25	1194.34	895.6	1078.67	785.71	1115.27		0.940957		939.25	1078.67		1.14844		0.199672
BLOCK1	AF289599	AF289599P00852	852	4031.34	3884.23	3993.71	100.26	1695.22	3993.62		0.214687		3993.71	1695.22		0.424472		-1.23626
BLOCK1	AF289605	AF289605P00706	706	10165.5	9701.18	10368.4	11093.6	8841.88	5088.66		0.445855		10165.5	8841.88		0.869793		-0.201256
BLOCK1	AF289610	AF289610P01233	1233	691.73	313.3	586.96	630.41	947.4	1138.57		0.229644		586.96	947.4		1.61408		0.690711
BLOCK1	AF289611	AF289611P01113	1113	998.29	436.53	881.56	838.06	1136.24	1417.4		0.306919		881.56	1136.24		1.2889		0.366137
BLOCK1	AF289612	AF289612P01145	1145	329.3	140.48	360.26	358.23	253.14	275.41		0.772468		329.3	275.41		0.83635		-0.257822
BLOCK1	AF289613	AF289613P00164	164	201.71	79.44	160.97	186.31	106.26	1253.56		0.416849		160.97	186.31		1.15742		0.210913
BLOCK1	AF289615	AF289615P01244	1244	120.93	284.87	119.62	106.67	1648.48	436.36		0.312909		120.93	436.36		3.60837		1.85135
BLOCK1	AF290004	AF290004P00198	198	146.33	381.51	123.17	119.84	172.1	70.14		0.233527		146.33	119.84		0.818971		-0.288116
BLOCK1	AF290887	AF290887P01087	1087	170.36	100.48	348.08	276.67	96.35	26.81		0.626237		170.36	96.35		0.565567		-0.82223
BLOCK1	AF290986	AF290986P00286	286	196.17	88.19	154.36	145.86	267.14	112.44		0.737254		154.36	145.86		0.944934		-0.0817146
BLOCK1	AF292005	AF292005P00932	932	6209.29	5235.41	5604.99	5503.21	4387.64	4949.7		0.0060613		5604.99	4949.7		0.883088		-0.179371
BLOCK1	AF293366	AF293366P00048	48	479.71	209.92	429.5	720.21	2833.91	3061.01		0.147923		429.5	2833.91		6.59816		2.72206
BLOCK1	AF293368	AF293368P00185	185	3706.62	3477.07	3647.15	3672.04	3783.57	2820.02		0.636881		3647.15	3672.04		1.00682		0.00981224
BLOCK1	AF294278	AF294278P03306	3306	93.37	1545.52	90.82	181.42	339.32	276.76		0.560148		93.37	276.76		2.96412		1.5676
BLOCK1	AF294627	AF294627P00640	640	148.5	388.19	231.99	62.69	63.47	49.41		0.104249		231.99	62.69		0.270227		-1.88776
BLOCK1	AF295726	AF295726P00015	15	17.04	18.71	19.3	17.05	21.45	199.58		0.41391		18.71	21.45		1.14645		0.197168
BLOCK1	AF295729	AF295729P00072	72	14.94	17.95	13.84	15.52	14.98	14.15		0.605223		14.94	14.98		1.00268		0.00385748
BLOCK1	AF297711	AF297711P01992	1992	263.58	106.38	208.12	229.17	65.97	218.95		0.317977		208.12	218.95		1.05204		0.0731858
BLOCK1	AF297866	AF297866P03446	3446	5236.47	5240.41	5750.03	2737.04	5170.01	38.58		0.233143		5240.41	2737.04		0.522295		-0.937063
BLOCK1	AF298152	AF298152P02778	2778	1173.81	1004.82	1491.72	1862.44	2838.65	1963.59		0.142002		1173.81	1963.59		1.67283		0.742295
BLOCK1	AF302089	AF302089P00630	630	210.85	502.33	205.91	408.86	429.75	182.03		0.723757		210.85	408.86		1.9391		0.95539
BLOCK1	AF303586	AF303586P01819	1819	4319.75	4988.43	4916.55	5410.13	11485.9	20927.9		0.213058		4916.55	11485.9		2.33617		1.22414
BLOCK1	AF304450	AF304450P00206	206	894.13	871.8	1067.81	1106.62	4387.83	3360.48		0.172862		894.13	3360.48		3.75838		1.91011
BLOCK1	AF305239	AF305239P03354	3354	9914.07	9562.84	9425.31	83.01	2100.77	1962.51		0.00903067		9562.84	1962.51		0.205223		-2.28474
BLOCK1	AF305816	AF305816P01210	1210	86.92	40.26	83.11	86.27	318.24	40.2		0.518822		83.11	86.27		1.03802		0.0538369
BLOCK1	AF305817	AF305817P00323	323	6334.44	6521.58	6957.45	6567.32	9997.52	10540.3		0.157579		6521.58	9997.52		1.53299		0.616349
BLOCK1	AF305820	AF305820P01258	1258	1039.14	1288.24	1629.54	1911.43	14.47	1691.52		0.873138		1288.24	1691.52		1.31305		0.392919
BLOCK1	AF306863	AF306863P00243	243	808.83	387.71	716.03	713.83	1768.64	909.07		0.389031		716.03	909.07		1.2696		0.344371
BLOCK1	AF307332	AF307332P02485	2485	474.4	198.8	403.89	529.16	1428.07	2023.3		0.175803		403.89	1428.07		3.53579		1.82203
BLOCK1	AF307849	AF307849P02827	2827	3781.03	2964.78	4409.81	4579.5	4461.79	5815.78		0.0301575		3781.03	4579.5		1.21118		0.276411
BLOCK1	AF308303	AF308303P00480	480	8169.27	6999.27	7269.52	6601.13	7267.02	1465.14		0.318437		7269.52	6601.13		0.908056		-0.139147
BLOCK1	AF308601	AF308601P08445	8445	15055.3	16233.2	15656.8	16137.1	14556	11268.5		0.403143		15656.8	14556		0.929696		-0.105169
BLOCK1	AF309387	AF309387P00489	489	1212.73	2107.97	1203.01	1828.57	2450.22	2265.05		0.0848706		1212.73	2265.05		1.86773		0.901285
BLOCK1	AF309646	AF309646P00423	423	4050.62	3855.1	4233.4	5259.57	7392.25	10051.9		0.118034		4050.62	7392.25		1.82497		0.867871
BLOCK1	AF310687	AF310687P00501	501	1091.77	1663.71	1033.96	1496.6	1534.2	2272.76		0.33253		1091.77	1534.2		1.40524		0.490818
BLOCK1	AF311304	AF311304P00114	114	1558.55	1085.94	1526.33	1122.88	2551.08	2796.86		0.331917		1526.33	2551.08		1.67138		0.741041
BLOCK1	AF311855	AF311855P07512	7512	270.13	125.49	251.17	517.59	556.96	418.97		0.0687281		251.17	517.59		2.06072		1.04315
BLOCK1	AF311856	AF311856P01510	1510	267.09	122.75	218.49	342.26	226.63	298.36		0.0104459		218.49	298.36		1.36555		0.449487
BLOCK1	AF311906	AF311906P01546	1546	3798.71	2824.81	3731.82	4866.45	6856.71	574.44		0.785639		3731.82	4866.45		1.30404		0.38299
BLOCK1	AF312226	AF312226P00585	585	17887.6	18242	17052.9	18949.4	17958.1	16882.5		0.684603		17887.6	17958.1		1.00394		0.00567891
BLOCK1	AF312367	AF312367P01666	1666	3519.54	2258.63	2813.66	3257.56	2767.18	2385.33		0.85316		2813.66	2767.18		0.983481		-0.0240315
BLOCK1	AF313465	AF313465P01778	1778	15.52	22.24	15.72	32.77	182.49	76.18		0.201904		15.72	76.18		4.84606		2.27681
BLOCK1	AF314174	AF314174P00788	788	13901.8	14510.4	14055.6	11943.5	12204.7	12479		0.0114943		14055.6	12204.7		0.86832		-0.203702
BLOCK1	AF314529	AF314529P00597	597	4524.17	4443.8	4682.2	4008.57	8039.1	4697.48		0.508031		4524.17	4697.48		1.03831		0.0542339
BLOCK1	AF314542	AF314542P00517	517	375.63	237.62	550.83	164.48	4387.49	6466.12		0.212988		375.63	4387.49		11.6804		3.54601
BLOCK1	AF314543	AF314543P00066	66	327.47	128.29	269.64	353.77	317.26	384.3		0.14425		269.64	353.77		1.31201		0.391777
BLOCK1	AF315716	AF315716P00148	148	105.47	111.6	90.74	230.33	13.58	80.1		0.941211		105.47	80.1		0.759458		-0.396959
BLOCK1	AF316855	AF316855P02150	2150	12983.6	14032.9	14004.7	15943.3	10866.3	8662.41		0.534286		14004.7	10866.3		0.775905		-0.366048
BLOCK1	AF318320	AF318320P01721	1721	205.7	712.52	182.02	244.12	144.99	20.63		0.325768		205.7	144.99		0.704861		-0.504588
BLOCK1	AF318325	AF318325P01051	1051	61.65	33.3	34.87	197.3	581.92	354.4		0.10732		34.87	354.4		10.1635		3.34532
BLOCK1	AF318327	AF318327P01397	1397	16.7	23.64	26.23	36.9	33.44	34.8		0.0733758		23.64	34.8		1.47208		0.557857
BLOCK1	AF318328	AF318328P00320	320	336	116.75	252	245.74	569.9	239.47		0.562373		252	245.74		0.975159		-0.036291
BLOCK1	AF318333	AF318333P01953	1953	376.62	181.53	459.87	543.76	1008.26	435.43		0.336698		376.62	543.76		1.44379		0.52986
BLOCK1	AF318337	AF318337P01010	1010	10622.5	10734.7	11271.3	8932.68	9695.43	10648.2		0.0692439		10734.7	9695.43		0.903188		-0.146901
BLOCK1	AF318344	AF318344P01171	1171	27.64	473.3	44.66	15.43	4115.84	125.49		0.411921		44.66	125.49		2.8099		1.49052
BLOCK1	AF318347	AF318347P00287	287	181.18	86.16	191.22	131.37	318.64	14.54		0.988325		181.18	131.37		0.72508		-0.463788
BLOCK1	AF318352	AF318352P00515	515	1000.49	396.17	966.71	959.03	185.45	848.39		0.127606		966.71	848.39		0.877605		-0.188356
BLOCK1	AF318360	AF318360P01897	1897	1392.44	834.06	1447.36	141.38	3571.92	2726.89		0.511699		1392.44	2726.89		1.95835		0.969641
BLOCK1	AF318362	AF318362P00900	900	9200.88	7984.52	9154.07	9989.54	12089.7	8380.38		0.440454		9154.07	9989.54		1.09127		0.126005
BLOCK1	AF318367	AF318367P03536	3536	485.78	651.39	456.03	1190.74	1386.86	1217.52		0.000495001		485.78	1217.52		2.50632		1.32557
BLOCK1	AF318368	AF318368P01662	1662	10.82	12.82	35505.8	12.42	114.5	25.81		0.424333		12.82	25.81		2.01326		1.00953
BLOCK1	AF318371	AF318371P00627	627	1440.59	2072.18	1405.82	2323.49	3503.01	3599.58		0.0584457		1440.59	3503.01		2.43165		1.28194
BLOCK1	AF319573	AF319573P00919	919	1449.5	893.38	1382.65	962.58	594.13	542.64		0.0759111		1382.65	594.13		0.429704		-1.21859
BLOCK1	AF319947	AF319947P02097	2097	6544.35	5360.77	5871.51	5226.12	12493.9	136.41		0.995018		5871.51	5226.12		0.890081		-0.167991
BLOCK1	AF320053	AF320053P00044	44	37.77	21.5	24.5	19.17	707.91	22.53		0.440159		24.5	22.53		0.919592		-0.120934
BLOCK1	AF320072	AF320072P00088	88	1332.99	1756.33	929.22	1148.09	352.12	558.2		0.227057		1332.99	558.2		0.418758		-1.25581
BLOCK1	AF321876	AF321876P01663	1663	10221.2	10009.8	9806.67	10129.4	13422.4	12714		0.198093		10009.8	12714		1.27016		0.345005
BLOCK1	AF322220	AF322220P01585	1585	33024.4	33827.6	32154.8	36100.6	49637.7	47971.4		0.112445		33024.4	47971.4		1.4526		0.538641
BLOCK1	AF323587	AF323587P00252	252	2703.51	2350.67	2398.86	13350.6	12295.8	20246.9		0.0367195		2398.86	13350.6		5.56541		2.47649
BLOCK1	AF324350	AF324350P00202	202	13594.3	14552.5	13324.9	15017.1	14245.5	6535.64		0.528253		13594.3	14245.5		1.0479		0.0675035
BLOCK1	AF326778	AF326778P00071	71	1009	1429.32	905.98	1373.89	2944.8	2689.28		0.106952		1009	2689.28		2.66529		1.41429
BLOCK1	AF326966	AF326966P00826	826	3412.86	3141.28	3404.51	3061.43	11333.8	3144.42		0.466504		3404.51	3144.42		0.923604		-0.114653
BLOCK1	AF327057	AF327057P01232	1232	47.03	59.65	77.65	76.83	68.26	95.34		0.0929552		59.65	76.83		1.28801		0.365148
BLOCK1	AF327350	AF327350P00297	297	7715.74	7680.62	8766.7	7196.59	9736.99	16636.8		0.333651		7715.74	9736.99		1.26196		0.335671
BLOCK1	AF327904	AF327904P00182	182	2739.28	2271.68	2373.33	3249.18	2266.34	5929.68		0.347412		2373.33	3249.18		1.36904		0.453163
BLOCK1	AF328554	AF328554P01160	1160	4747.07	3330.96	4350.75	4225.63	451	7085.78		0.903957		4350.75	4225.63		0.971242		-0.0420977
BLOCK1	AF329488	AF329488P00121	121	42.24	20.95	22.25	40.1	31.25	423.72		0.411117		22.25	40.1		1.80225		0.849797
BLOCK1	AF329491	AF329491P00710	710	24.57	192.02	16.62	17.79	52.09	14.92		0.388424		24.57	17.79		0.724054		-0.465831
BLOCK1	AF329493	AF329493P00302	302	48.96	25.97	37.27	61.12	24	53.05		0.251017		37.27	53.05		1.4234		0.509338
BLOCK1	AF329494	AF329494P00123	123	169.25	73.44	160.27	227.66	61.09	12.75		0.631916		160.27	61.09		0.381169		-1.3915
BLOCK1	AF329495	AF329495P00335	335	24.15	303.08	27.62	53.46	134.53	11.83		0.479027		27.62	53.46		1.93555		0.952747
BLOCK1	AF329733	AF329733P01363	1363	3551.34	3757.01	3065.37	4026.45	161.02	151.16		0.251142		3551.34	161.02		0.0453406		-4.46305
BLOCK1	AF331843	AF331843P00656	656	188.46	97.94	252.07	365.97	39.57	1572.85		0.376777		188.46	365.97		1.9419		0.957467
BLOCK1	AF332228	AF332228P00298	298	910.03	1182.35	773.91	1321.9	1151.08	265.56		0.887396		910.03	1151.08		1.26488		0.339002
BLOCK1	AF332229	AF332229P00080	80	723.39	321.66	680.33	981.73	1913.43	1247.58		0.183563		680.33	1247.58		1.83379		0.874826
BLOCK1	AF332236	AF332236P00292	292	18.76	14.76	21.8	16.1	64.28	17.61		0.504993		18.76	17.61		0.938699		-0.0912649
BLOCK1	AF332237	AF332237P00086	86	39.24	25.37	34.34	24.79	235.16	530.06		0.259053		34.34	235.16		6.84799		2.77568
BLOCK1	AF332238	AF332238P00400	400	15.85	14.44	17.06	82.23	17.56	28.97		0.303798		15.85	28.97		1.82776		0.870077
BLOCK1	AF332239	AF332239P01002	1002	48.74	29.58	129.71	28.57	72.31	58.62		0.67176		48.74	58.62		1.20271		0.266287
BLOCK1	AF332240	AF332240P00440	440	55.73	24.77	58.46	27.62	72.31	21.08		0.844602		55.73	27.62		0.495604		-1.01274
BLOCK1	AF332241	AF332241P00309	309	23.9	19.02	20.66	26.85	76.79	12.96		0.475438		20.66	26.85		1.29961		0.378082
BLOCK1	AF332242	AF332242P00353	353	23.56	813.3	21.27	166.34	41.1	36.09		0.548222		23.56	41.1		1.74448		0.802799
BLOCK1	AF332243	AF332243P00019	19	471.41	264.63	672.96	358.43	145.62	729.37		0.415803		471.41	358.43		0.760336		-0.395291
BLOCK1	AF332389	AF332389P00103	103	55.19	189.76	19.28	31.82	213	33.6		0.772015		55.19	33.6		0.608806		-0.715946
BLOCK1	AF332505	AF332505P01276	1276	1781.2	1325.72	1753.57	2297.01	2892.52	9058.85		0.276277		1753.57	2892.52		1.6495		0.722032
BLOCK1	AF332509	AF332509P01764	1764	94.59	63.74	83.51	90.83	175.48	31.64		0.737158		83.51	90.83		1.08765		0.12122
BLOCK1	AF332961	AF332961P01502	1502	230.05	105.81	244.66	323.02	107.29	59.12		0.746593		230.05	107.29		0.466377		-1.10043
BLOCK1	AF333762	AF333762P00009	9	759.43	2414.64	639.9	358.62	23.34	13.36		0.211852		759.43	23.34		0.0307336		-5.02404
BLOCK1	AF334270	AF334270P01325	1325	193.78	64.36	125.25	245.44	123.78	35.3		0.897949		125.25	123.78		0.988263		-0.0170324
BLOCK1	AF335478	AF335478P00445	445	105	402.96	122.33	227.61	21.63	20.68		0.496533		122.33	21.63		0.176817		-2.49967
BLOCK1	AF335569	AF335569P02125	2125	6142.17	6439.08	6632.76	7472.56	1456.06	1379.12		0.301557		6439.08	1456.06		0.226129		-2.14478
BLOCK1	AF336106	AF336106P00125	125	102.3	116.89	248.5	382.87	413.75	192.45		0.269894		116.89	382.87		3.27547		1.7117
BLOCK1	AF336133	AF336133P04734	4734	44.39	170.43	27.41	21.9	178.42	162.34		0.492571		44.39	162.34		3.65713		1.87071
BLOCK1	AF336875	AF336875P00116	116	22868	23502.2	23044.9	23765.4	30000.9	586.23		0.628318		23044.9	23765.4		1.03127		0.0444151
BLOCK1	AF336880	AF336880P00221	221	13610.2	14827.9	14664.4	15543.1	8748	4371.46		0.311552		14664.4	8748		0.596546		-0.745296
BLOCK1	AF336887	AF336887P00024	24	21871.4	26307.4	24566	25546.7	10263.5	9626.07		0.290713		24566	10263.5		0.417794		-1.25914
BLOCK1	AF337810	AF337810P00337	337	563.33	220.89	618.3	658.64	663.57	423.03		0.59875		563.33	658.64		1.16919		0.22551
BLOCK1	AF338109	AF338109P00321	321	1003.15	514.7	983.03	1729.76	74.14	44.1		0.702341		983.03	74.14		0.0754199		-3.72891
BLOCK1	AF338194	AF338194P00050	50	34283	35303.7	31941.9	33287.8	10328.8	145.5		0.175374		34283	10328.8		0.30128		-1.73082
BLOCK1	AF338232	AF338232P01064	1064	1787.82	1416.23	1746.45	2595.31	1352.86	1724.36		0.485527		1746.45	1724.36		0.987351		-0.0183643
BLOCK1	AF338234	AF338234P02636	2636	344.01	1464.03	265.59	352.25	219.24	56.81		0.338885		344.01	219.24		0.637307		-0.649939
BLOCK1	AF340020	AF340020P00219	219	27.28	55.46	107.48	316.09	211.96	81.37		0.265528		55.46	211.96		3.82185		1.93427
BLOCK1	AF342767	AF342767P00116	116	21.52	357.43	32.41	18.05	13.32	14.53		0.387686		32.41	14.53		0.448318		-1.1574
BLOCK1	AF344883	AF344883P00916	916	3085.72	2871.74	3432.58	2590.09	3184.41	2613.41		0.425556		3085.72	2613.41		0.846937		-0.239674
BLOCK1	AF345564	AF345564P00009	9	414.82	176.42	461.28	568.2	335.29	353.2		0.520547		414.82	353.2		0.851454		-0.232
BLOCK1	AF346307	AF346307P00572	572	54.88	19.99	31.68	132.5	241.08	86.88		0.151219		31.68	132.5		4.18245		2.06435
BLOCK1	AF348143	AF348143P00309	309	3891.45	3260.32	3144.31	12093.2	11331.3	10178.9		0.00225061		3260.32	11331.3		3.47551		1.79723
BLOCK1	AF349540	AF349540P00219	219	25.91	17.52	19.96	28.94	38.08	20.87		0.320013		19.96	28.94		1.4499		0.535953
BLOCK1	AF349679	AF349679P00892	892	6599.96	6551.79	6210.76	16464.6	11043.6	20721.5		0.0798169		6551.79	16464.6		2.51299		1.32941
BLOCK1	AF350251	AF350251P02588	2588	4785.9	4993.27	5043.85	6244.23	5367.43	6989.46		0.113336		4993.27	6244.23		1.25053		0.322539
BLOCK1	AF350451	AF350451P04517	4517	6854.45	6778.47	6650.5	8788.52	5803.43	4463.13		0.769619		6778.47	5803.43		0.856156		-0.224054
BLOCK1	AF351612	AF351612P01989	1989	355.17	127.45	323.81	446.1	494.74	1250.78		0.201236		323.81	494.74		1.52787		0.611523
BLOCK1	AF351613	AF351613P00346	346	1624.71	1136.12	1481.47	1231.48	2566	2159.5		0.392886		1481.47	2159.5		1.45767		0.543668
BLOCK1	AF351614	AF351614P00172	172	593.48	202.81	417.18	454.42	501.83	866.62		0.368842		417.18	501.83		1.20291		0.266529
BLOCK1	AF351616	AF351616P03318	3318	111.99	433.25	83.05	203.51	478.58	166.06		0.0355175		111.99	203.51		1.81722		0.86173
BLOCK1	AF351619	AF351619P02632	2632	16.76	15.7	22.19	22	27.25	15.63		0.586369		16.76	22		1.31265		0.392481
BLOCK1	AF353674	AF353674P00788	788	9044.57	7129.13	7710.08	8273.7	8326.9	6283.53		0.713705		7710.08	8273.7		1.0731		0.101787
BLOCK1	AF354656	AF354656P01029	1029	558.88	220.29	666.1	946.28	90.63	2456.38		0.356082		558.88	946.28		1.69317		0.759729
BLOCK1	AF355142	AF355142P00656	656	2009.8	1837.66	1992.93	2132.03	1993.7	2057.8		0.0500905		1992.93	2057.8		1.03255		0.0462117
BLOCK1	AF355594	AF355594P02629	2629	507.65	738.7	441.51	507.44	850.08	1692.34		0.373814		507.65	850.08		1.67454		0.743764
BLOCK1	AF357221	AF357221P01131	1131	974.47	685.6	1076.26	1412.75	612.68	406.89		0.78153		974.47	612.68		0.628732		-0.669484
BLOCK1	AF357888	AF357888P01317	1317	270.92	147.88	390.27	38.73	217.74	94.14		0.308419		270.92	94.14		0.347483		-1.52499
BLOCK1	AF359269	AF359269P00390	390	410.17	119.71	378.9	162.44	182.87	542.88		0.96086		378.9	182.87		0.482634		-1.051
BLOCK1	AF360743	AF360743P01455	1455	886.35	420.67	873.85	833.19	40.61	714.38		0.176587		873.85	714.38		0.817509		-0.290694
BLOCK1	AF366351	AF366351P03053	3053	1773.6	1493.91	1808.71	8310.74	8044.33	1423.98		0.20819		1773.6	8044.33		4.53559		2.18129
BLOCK1	AF367022	AF367022P00268	268	2345.99	2241.74	2468.79	3152.77	2543.39	1102.87		0.907939		2345.99	2543.39		1.08414		0.116556
BLOCK1	AF367476	AF367476P01460	1460	1312.04	1027.61	1451.52	1521.78	3432.26	3931.69		0.150112		1312.04	3432.26		2.61597		1.38735
BLOCK1	AF368064	AF368064P02090	2090	4947.05	4496.7	5179.33	388.15	6763.02	130.55		0.408857		4947.05	388.15		0.0784609		-3.67188
BLOCK1	AF370371	AF370371P01501	1501	133.85	100.37	205.27	374.33	92.17	256.73		0.334241		133.85	256.73		1.91804		0.939635
BLOCK1	AF370375	AF370375P00584	584	188.32	942.25	149.53	402.66	338.78	335.45		0.824062		188.32	338.78		1.79896		0.847162
BLOCK1	AF370377	AF370377P00476	476	206.58	155.21	213.63	222.01	1574.54	1651.51		0.179135		206.58	1574.54		7.62194		2.93016
BLOCK1	AF370382	AF370382P00849	849	164.5	1404	151.75	370.49	1263.6	497.41		0.442869		164.5	497.41		3.02377		1.59635
BLOCK1	AF370399	AF370399P00665	665	382.39	449.81	398.5	509.43	889.56	726.62		0.0825878		398.5	726.62		1.82339		0.866621
BLOCK1	AF370405	AF370405P00066	66	118.6	42.94	98.53	91.09	65.62	755.27		0.427739		98.53	91.09		0.92449		-0.11327
BLOCK1	AF370407	AF370407P00627	627	276.96	124.4	261.96	128.81	299.52	500.51		0.53678		261.96	299.52		1.14338		0.193306
BLOCK1	AF370412	AF370412P01058	1058	345.29	132.52	327.63	489.37	437.18	112.54		0.662587		327.63	437.18		1.33437		0.41616
BLOCK1	AF370414	AF370414P00514	514	759.39	483.45	677.82	907.79	143.65	393.52		0.412196		677.82	393.52		0.580567		-0.784465
BLOCK1	AF370415	AF370415P02783	2783	1065.58	607.15	1017.37	2055.28	10346	5296.31		0.188964		1017.37	5296.31		5.20588		2.38014
BLOCK1	AF370416	AF370416P01431	1431	5136.41	4575.42	5038.24	4627.92	6262.83	3127.84		0.837516		5038.24	4627.92		0.918559		-0.122556
BLOCK1	AF370421	AF370421P03316	3316	2094.84	1677.4	1895.11	973.54	989.86	334.66		0.0468336		1895.11	973.54		0.513712		-0.960969
BLOCK1	AF370425	AF370425P00467	467	969.93	486.23	1078.83	1113.76	1362.03	5023.1		0.291124		969.93	1362.03		1.40426		0.489806
BLOCK1	AF370426	AF370426P01110	1110	1209.24	679.82	1272.14	141.62	3502.65	4587.05		0.347029		1209.24	3502.65		2.89657		1.53435
BLOCK1	AF370432	AF370432P00714	714	6376.13	7603.9	5819.17	5792.74	4911.21	5253.25		0.211365		6376.13	5253.25		0.823893		-0.279471
BLOCK1	AF375480	AF375480P00205	205	172.19	834.66	272.66	239.82	58.06	15.48		0.320466		272.66	58.06		0.212939		-2.23149
BLOCK1	AF375481	AF375481P00170	170	93.86	62.49	88.35	127.27	55.24	1567.45		0.412595		88.35	127.27		1.44052		0.52659
BLOCK1	AF378757	AF378757P01143	1143	60.57	21.13	35.44	19.22	266.86	88.33		0.416906		35.44	88.33		2.49238		1.31752
BLOCK1	AF380578	AF380578P01717	1717	593.16	1974.07	587.93	960.03	1095.94	1220.95		0.938496		593.16	1095.94		1.84763		0.885676
BLOCK1	AF381283	AF381283P00399	399	93.37	79.11	143.52	160.66	184.46	144.58		0.197783		93.37	160.66		1.72068		0.78298
BLOCK1	AF381284	AF381284P00441	441	133.24	330.2	172.26	96.54	89.68	114.24		0.226187		172.26	96.54		0.560432		-0.835389
BLOCK1	AF384856	AF384856P00960	960	64.95	34.15	57.5	76.98	230.75	251.23		0.15916		57.5	230.75		4.01304		2.0047
BLOCK1	AF384996	AF384996P00236	236	836.7	705.07	828.77	1086.85	263.99	27.62		0.395893		828.77	263.99		0.318532		-1.65049
BLOCK1	AF385322	AF385322P00336	336	6788.58	6819.66	7557.54	6672.46	5282.02	2426.26		0.268875		6819.66	5282.02		0.774528		-0.36861
BLOCK1	AF385323	AF385323P00369	369	2565	2066.42	2633.34	2489.71	2708.32	2021.92		0.970921		2565	2489.71		0.970647		-0.0429811
BLOCK1	AF385324	AF385324P00020	20	3251.75	2917.16	3187.97	3143.76	2326.19	2748.14		0.116945		3187.97	2748.14		0.862034		-0.214183
BLOCK1	AF385325	AF385325P00496	496	6602.84	7164.09	7321.71	6126.63	5232.66	1241.31		0.233991		7164.09	5232.66		0.730401		-0.453239
BLOCK1	AF385327	AF385327P00146	146	8402.06	8927.33	9318.97	7030.8	4426.02	3720.11		0.0944276		8927.33	4426.02		0.495783		-1.01222
BLOCK1	AF385931	AF385931P02885	2885	13289.9	13385.9	13401.9	14788.7	14606.2	10293.3		0.938566		13385.9	14606.2		1.09116		0.125867
BLOCK1	AF387364	AF387364P00293	293	31.57	18.28	25.12	137.64	31.75	22.53		0.368686		25.12	31.75		1.26393		0.33792
BLOCK1	AF387506	AF387506P02854	2854	5390.12	6214.53	5962.08	5361.96	10152.1	9451.72		0.188086		5962.08	9451.72		1.58531		0.664761
BLOCK1	AF387616	AF387616P00072	72	96.62	579.9	170.47	228.49	132.53	82.67		0.509379		170.47	132.53		0.777439		-0.363199
BLOCK1	AF387637	AF387637P01287	1287	15831.3	16424.2	15225	16170	15268.8	4941.78		0.381023		15831.3	15268.8		0.96447		-0.052192
BLOCK1	AF388364	AF388364P01370	1370	598.46	260.75	552.81	83.75	315.46	75.29		0.231395		552.81	83.75		0.151499		-2.72262
BLOCK1	AF388365	AF388365P02480	2480	417.84	1563.3	484.04	91.38	89.58	50.46		0.178812		484.04	89.58		0.185067		-2.43388
BLOCK1	AF390550	AF390550P01458	1458	567.7	231.13	542.91	696.35	956.11	480.7		0.381637		542.91	696.35		1.28263		0.3591
BLOCK1	AF391114	AF391114P00184	184	667.08	298.52	668.81	922.26	2086.76	2224.82		0.128349		667.08	2086.76		3.1282		1.64533
BLOCK1	AF391557	AF391557P02761	2761	35.54	20.04	29.02	135.46	139.66	18.27		0.228425		29.02	135.46		4.66782		2.22275
BLOCK1	AF391558	AF391558P03201	3201	58.59	44.41	55.39	67.04	360.93	89.82		0.348508		55.39	89.82		1.62159		0.697411
BLOCK1	AF392452	AF392452P06150	6150	2462.2	3035.01	2357.87	3105.31	2883.91	1592.5		0.8439		2462.2	2883.91		1.17127		0.228078
BLOCK1	AF394064	AF394064P00214	214	119.17	51.96	53.75	192.29	22.76	267.02		0.346842		53.75	192.29		3.57749		1.83895
BLOCK1	AF394735	AF394735P00148	148	12641.1	13884.9	14369.1	11644.3	4599.19	4711.12		0.143074		13884.9	4711.12		0.339298		-1.55937
BLOCK1	AF394782	AF394782P04443	4443	5633.01	4889.86	5220.78	6941.65	5055.17	2754.89		0.79521		5220.78	5055.17		0.968279		-0.0465058
BLOCK1	AF395440	AF395440P00479	479	23.52	315.24	19.4	23.32	6782.7	1331.33		0.319413		23.52	1331.33		56.6042		5.82284
BLOCK1	AF395588	AF395588P07293	7293	3364.51	2747.67	2998.22	2624.36	6958.34	3862.76		0.426185		2998.22	3862.76		1.28835		0.365526
BLOCK1	AF397393	AF397393P01909	1909	140.2	65.82	117.76	151.31	31.49	13.75		0.332769		117.76	31.49		0.267408		-1.90288
BLOCK1	AF398509	AF398509P01279	1279	3408.23	4593.44	3752.41	5013.45	2318.8	9491.14		0.541143		3752.41	5013.45		1.33606		0.417986
BLOCK1	AF398511	AF398511P01005	1005	322.19	121.82	250.69	270.3	235.39	379.73		0.386769		250.69	270.3		1.07822		0.108657
BLOCK1	AF401235	AF401235P00990	990	2434.38	2279.39	2602.89	2211.93	1578.32	2588.88		0.26421		2434.38	2211.93		0.908621		-0.138249
BLOCK1	AF401638	AF401638P03149	3149	637.66	284.11	604.52	358.87	383.99	670.39		0.784877		604.52	383.99		0.635198		-0.654721
BLOCK1	AF401654	AF401654P03164	3164	3415.99	3047.84	3437.92	4364.94	7263.88	1833.45		0.554061		3415.99	4364.94		1.2778		0.353658
BLOCK1	AF403061	AF403061P00385	385	8629.19	8895.97	8415.98	8674.68	27.86	4674.05		0.24635		8629.19	4674.05		0.541656		-0.884552
BLOCK1	AF409060	AF409060P00367	367	203.66	1151.2	190.31	225.68	952.84	444.48		0.860952		203.66	444.48		2.18246		1.12596
BLOCK1	AF410154	AF410154P04088	4088	3157.82	2779.55	3641.91	2476.42	2055.35	3031.83		0.00244509		3157.82	2476.42		0.784218		-0.350673
BLOCK1	AF410477	AF410477P02670	2670	382.33	146.76	345.9	78.12	326.75	146.7		0.539782		345.9	146.7		0.424111		-1.23749
BLOCK1	AF411214	AF411214P00699	699	52.95	424.35	61.64	50.11	53.92	44.69		0.392459		61.64	50.11		0.812946		-0.298768
BLOCK1	AF411456	AF411456P03290	3290	1673.75	894	1619.18	2279.01	11	857.27		0.543187		1619.18	857.27		0.529447		-0.917442
BLOCK1	AF416618	AF416618P00172	172	932.81	1466.77	847.63	1013	16.36	26.12		0.241747		932.81	26.12		0.0280014		-5.15836
BLOCK1	AF418105	AF418105P06046	6046	412.11	265.61	420.25	475.3	224.15	175.43		0.497303		412.11	224.15		0.543908		-0.878565
BLOCK1	AF418289	AF418289P04695	4695	136.57	85.02	175.61	228.49	40.43	279.58		0.400725		136.57	228.49		1.67306		0.74249
BLOCK1	AF420280	AF420280P00255	255	14.04	15.86	17.04	14.41	15.43	38.67		0.424449		15.86	15.43		0.972888		-0.0396547
BLOCK1	AF420603	AF420603P00487	487	4180.39	3051.41	4117.49	5808.01	7149.54	9250.17		0.0735339		4117.49	7149.54		1.73638		0.796085
BLOCK1	AF421360	AF421360P01569	1569	20.33	238.29	17.79	17.15	13.09	41.6		0.478498		20.33	17.15		0.843581		-0.245402
BLOCK1	AF421361	AF421361P01232	1232	44.91	20.44	28.28	29.77	15.39	131.78		0.540703		28.28	29.77		1.05269		0.0740771
BLOCK1	AF422925	AF422925P01095	1095	5816.09	6291.63	6689.69	7580.11	5704.06	4470.79		0.792098		6291.63	5704.06		0.906611		-0.141445
BLOCK1	AF425863	AF425863P00001	1	2809.57	2711.06	3063.63	3177.73	2662.11	4424.31		0.312361		2809.57	3177.73		1.13104		0.177647
BLOCK1	AF425865	AF425865P00001	1	2974.42	3821.03	3079.04	2821.85	46.69	1188.9		0.204892		3079.04	1188.9		0.386127		-1.37285
BLOCK1	AF425867	AF425867P00385	385	1414.21	1020.48	1648.07	1987.06	21.48	1363.63		0.654139		1414.21	1363.63		0.964234		-0.0525441
BLOCK1	AF425868	AF425868P00001	1	2936.68	3898.33	3254.55	2962.82	2425.59	917.54		0.209235		3254.55	2425.59		0.745292		-0.424122
BLOCK1	AF426259	AF426259P01663	1663	724.2	353.2	694.35	835.59	2947.15	2560.27		0.174544		694.35	2560.27		3.68729		1.88256
BLOCK1	AF426262	AF426262P01017	1017	204.77	170.27	153.76	75.33	3006.79	3525.5		0.203825		170.27	3006.79		17.659		4.14233
BLOCK1	AF426265	AF426265P00023	23	46.15	29.64	47.12	30.6	271.98	449.79		0.227142		46.15	271.98		5.89339		2.5591
BLOCK1	AF426267	AF426267P00229	229	21.2	13.85	16.37	105.95	16.1	21.18		0.375778		16.37	21.18		1.29383		0.371648
BLOCK1	AF426268	AF426268P00361	361	768.88	1080.39	818.8	994.51	105.67	329.43		0.35801		818.8	329.43		0.402333		-1.31354
BLOCK1	AF427619	AF427619P00004	4	175.78	84.82	214.94	133.6	23.53	189.34		0.0529234		175.78	133.6		0.760041		-0.395851
BLOCK1	AF427620	AF427620P00705	705	271.77	57.8	117	177.02	135.37	216.07		0.699834		117	177.02		1.51299		0.597404
BLOCK1	AF428135	AF428135P00267	267	18.52	255.31	16.24	17.06	38.53	46.17		0.503198		18.52	38.53		2.08045		1.0569
BLOCK1	AF428146	AF428146P00124	124	7028.62	4911.35	6973.08	10018.5	3373.34	2598.8		0.694181		6973.08	3373.34		0.483766		-1.04762
BLOCK1	AF428250	AF428250P02954	2954	658.47	300.22	634.28	800.37	855.83	1406.22		0.11776		634.28	855.83		1.34929		0.432204
BLOCK1	AF432906	AF432906P00423	423	926.02	535.38	867.26	878.37	826.95	1059.65		0.285498		867.26	878.37		1.01281		0.0183642
BLOCK1	AF433661	AF433661P01022	1022	14568.2	14528	15106.7	18585	14312.5	17827.2		0.224627		14568.2	17827.2		1.2237		0.29125
BLOCK1	AF435956	AF435956P00311	311	1457.4	1462.82	1468.88	1706.19	1706.12	1680.46		0.00243566		1462.82	1706.12		1.16632		0.221967
BLOCK1	AF435977	AF435977P01565	1565	2381.23	3864.13	2253.52	2144.08	1441.74	8176.32		0.705775		2381.23	2144.08		0.900409		-0.151348
BLOCK1	AF438406	AF438406P00339	339	509.89	199.81	485.53	525.77	468.03	146.9		0.92717		485.53	468.03		0.963957		-0.0529594
BLOCK1	AF439324	AF439324P01782	1782	8704.97	7887.49	8281.76	8081.41	3258.94	4504.39		0.132112		8281.76	4504.39		0.543893		-0.878606
BLOCK1	AF439717	AF439717P03172	3172	416.58	168.02	427.91	707.79	170.59	194.88		0.905962		416.58	194.88		0.467809		-1.09601
BLOCK1	AF439745	AF439745P00848	848	5147.33	5901.22	5288.59	5014.16	3588.21	2726.32		0.162917		5288.59	3588.21		0.678481		-0.559619
BLOCK1	AF439934	AF439934P00454	454	4315.36	3656.75	3961.46	5548.37	37.82	2960.07		0.505169		3961.46	2960.07		0.747217		-0.420401
BLOCK1	AF439977	AF439977P00874	874	1623.55	3515.84	1617.88	2620.03	777.48	1085.18		0.556689		1623.55	1085.18		0.668399		-0.581217
BLOCK1	AF440403	AF440403P01515	1515	18.81	1470.29	15.01	18.82	42.49	24.28		0.426414		18.81	24.28		1.2908		0.368269
BLOCK1	AF440756	AF440756P00660	660	15.18	14.96	15.36	23.26	27.55	48.32		0.144568		15.18	27.55		1.81489		0.859881
BLOCK1	AF440762	AF440762P01953	1953	101.96	60.89	85.65	67.84	140.68	1628.16		0.406494		85.65	140.68		1.6425		0.715892
BLOCK1	AF441224	AF441224P00871	871	1997.75	1620.83	1992.93	1824.62	1738.96	1037.96		0.403593		1992.93	1738.96		0.872565		-0.196666
BLOCK1	AF445026	AF445026P01528	1528	249.27	140.44	245.55	205.34	247.45	321.5		0.419943		245.55	247.45		1.00774		0.0111202
BLOCK1	AF445355	AF445355P05349	5349	3283.29	2709.33	3144.96	4526.24	1968.78	1600.68		0.715745		3144.96	1968.78		0.626011		-0.67574
BLOCK1	AF447060	AF447060P00292	292	2302.66	1744.41	2166.89	2490.65	2181.58	1478.81		0.956578		2166.89	2181.58		1.00678		0.00974746
BLOCK1	AF447582	AF447582P02448	2448	661.23	372.99	765.32	81.55	2503.32	1130.76		0.505657		661.23	1130.76		1.71009		0.774069
BLOCK1	AF447585	AF447585P01331	1331	13.24	13.47	14.67	30.6	89.8	57.83		0.116108		13.47	57.83		4.29324		2.10207
BLOCK1	AF447869	AF447869P00020	20	231.93	376.21	217.27	124.21	154.27	467.89		0.870237		231.93	154.27		0.665158		-0.588232
BLOCK1	AF447872	AF447872P01341	1341	614.34	1331.17	614.98	937.68	249.48	545.86		0.577631		614.98	545.86		0.887606		-0.172009
BLOCK1	AF447875	AF447875P04379	4379	149.14	359.23	181.11	199.31	434.02	310.66		0.0686802		181.11	310.66		1.71531		0.77847
BLOCK1	AF447876	AF447876P00497	497	392.2	151.57	330.8	446.81	742.32	644.34		0.174962		330.8	644.34		1.94782		0.961863
BLOCK1	AF447877	AF447877P00743	743	6785.58	7827.89	7655.38	5845.61	4592.96	5340.88		0.08332		7655.38	5340.88		0.697664		-0.519397
BLOCK1	AF447878	AF447878P01171	1171	259.79	119.57	244.38	230.63	248.25	117.03		0.912379		244.38	230.63		0.943735		-0.083546
BLOCK1	AF447881	AF447881P01333	1333	386.23	188.25	414.95	586.82	465.24	816.77		0.0377757		386.23	586.82		1.51935		0.603458
BLOCK1	AF447883	AF447883P00195	195	19.7	19.66	29.97	19.54	271.76	40.92		0.398506		19.7	40.92		2.07716		1.05461
BLOCK1	AF448859	AF448859P01024	1024	37.23	44.58	56.96	167.22	96.54	21.33		0.415189		44.58	96.54		2.16555		1.11473
BLOCK1	AF449759	AF449759P00874	874	130.22	365.25	115.95	83.79	25.6	168.74		0.44522		130.22	83.79		0.64345		-0.636101
BLOCK1	AF449764	AF449764P01127	1127	159.88	88.09	146.96	210.39	223.96	37.96		0.75367		146.96	210.39		1.43161		0.517643
BLOCK1	AF450485	AF450485P02934	2934	1336.48	845.72	1101.08	1428.22	1881.52	889.41		0.501708		1101.08	1428.22		1.29711		0.375299
BLOCK1	AF451985	AF451985P01619	1619	1224.37	1301.72	1207.77	1252.59	1268.7	1694.67		0.430603		1224.37	1268.7		1.03621		0.0513114
BLOCK1	AF452640	AF452640P00068	68	38.49	36.31	69.41	36.53	100.2	137.07		0.196177		38.49	100.2		2.60327		1.38033
BLOCK1	AF452641	AF452641P00115	115	45.35	1282.32	100.89	194.61	41.39	537.99		0.714587		100.89	194.61		1.92893		0.947803
BLOCK1	AF452715	AF452715P00631	631	295.69	816.94	301.74	366.43	213.98	146.7		0.366737		301.74	213.98		0.709154		-0.49583
BLOCK1	AF452716	AF452716P00932	932	557.2	205.34	464.82	542.64	867.13	679.88		0.284717		464.82	679.88		1.46267		0.548608
BLOCK1	AF452720	AF452720P00020	20	249.31	122.8	223.15	598.79	407.89	162.2		0.272313		223.15	407.89		1.82787		0.870166
BLOCK1	AF453828	AF453828P01221	1221	25.67	514.4	36.39	15.69	12.39	19.62		0.392344		36.39	15.69		0.431162		-1.2137
BLOCK1	AF454056	AF454056P03054	3054	12566	10991.9	12043	16558.3	12247.2	11558.1		0.347321		12043	12247.2		1.01696		0.0242559
BLOCK1	AF454493	AF454493P02100	2100	573.67	256.51	483.24	381.03	194.78	354.14		0.077415		483.24	354.14		0.732845		-0.44842
BLOCK1	AF454939	AF454939P00356	356	657.84	221.02	575.25	1419.27	118.89	61.39		0.909149		575.25	118.89		0.206675		-2.27456
BLOCK1	AF455755	AF455755P01086	1086	589.88	358.97	670.73	828.15	882.07	889.02		0.0801092		589.88	882.07		1.49534		0.580472
BLOCK1	AF458053	AF458053P01966	1966	138.44	346.47	116.51	148.37	42.54	20.34		0.293701		138.44	42.54		0.307281		-1.70237
BLOCK1	AF458591	AF458591P00989	989	1484.21	1613.55	1602.27	101.49	610.1	106.94		0.0129675		1602.27	106.94		0.0667428		-3.90524
BLOCK1	AF459638	AF459638P01085	1085	2752.25	2955.86	2513.29	2305.03	2621.5	283.86		0.24361		2752.25	2305.03		0.837507		-0.255826
BLOCK1	AF461014	AF461014P01528	1528	13353	14623	13484.5	13761.4	6900.41	7857.46		0.218773		13484.5	7857.46		0.582705		-0.779162
BLOCK1	AF461089	AF461089P03429	3429	1160.53	609.7	989.94	1109.86	1299.6	1265.41		0.290747		989.94	1265.41		1.27827		0.354192
BLOCK1	AF461157	AF461157P00226	226	879.73	1032	922.9	2659.87	999.06	1123.69		0.372298		922.9	1123.69		1.21756		0.283998
BLOCK1	AF461897	AF461897P00035	35	281.63	138.3	326.46	374.58	723.59	488.12		0.210592		281.63	488.12		1.7332		0.793435
BLOCK1	AF461898	AF461898P01405	1405	170.1	59.36	135.86	163.16	215.5	2960.63		0.393083		135.86	215.5		1.58619		0.665567
BLOCK1	AF461899	AF461899P01602	1602	551.5	322.94	570.83	656.73	546.63	461.18		0.531877		551.5	546.63		0.99117		-0.0127962
BLOCK1	AF461900	AF461900P00955	955	331.93	559.03	338.64	389.98	402.19	87.15		0.330394		338.64	389.98		1.15161		0.203648
BLOCK1	AF461903	AF461903P01321	1321	138.74	43.39	110.17	310.66	710.33	1082.44		0.122404		110.17	710.33		6.44758		2.68876
BLOCK1	AF462446	AF462446P00323	323	413.61	190.88	593.86	651.98	321.84	134.13		0.90229		413.61	321.84		0.778124		-0.361927
BLOCK1	AF463496	AF463496P00077	77	82.44	444.8	65.04	60.29	1198.01	262.37		0.311882		82.44	262.37		3.18256		1.67019
BLOCK1	AF464735	AF464735P01687	1687	581.29	221.99	540.73	470.28	1590.54	2249.1		0.218722		540.73	1590.54		2.94147		1.55654
BLOCK1	AF465484	AF465484P07624	7624	28.52	18.02	24.66	38.57	27.66	36.16		0.00293221		24.66	36.16		1.46634		0.552222
BLOCK1	AF465485	AF465485P00540	540	187.74	62.75	120.25	110.33	274.18	331.96		0.35414		120.25	274.18		2.28008		1.18909
BLOCK1	AF465728	AF465728P00535	535	5412.7	5078.1	5040.95	5258.52	7341.61	3719.08		0.826854		5078.1	5258.52		1.03553		0.050368
BLOCK1	AF465771	AF465771P00784	784	74.49	21.56	20.44	91.15	15.9	40.54		0.327841		21.56	40.54		1.88033		0.910989
BLOCK1	AF465820	AF465820P00683	683	4448.58	3901.2	4265.05	3541.25	2592.98	3941.22		0.0975942		4265.05	3541.25		0.830295		-0.268304
BLOCK1	AF465821	AF465821P00020	20	247.75	545.4	261.62	431.08	79.5	49.18		0.474525		261.62	79.5		0.303876		-1.71845
BLOCK1	AF466287	AF466287P02763	2763	85.5	261.75	148.38	115	175.62	16.65		0.320864		148.38	115		0.775037		-0.367663
BLOCK1	AF466365	AF466365P00356	356	1610.36	1819.09	1519.98	1601.23	962.48	129.08		0.202426		1610.36	962.48		0.59768		-0.742555
BLOCK1	AF467069	AF467069P00424	424	135.52	1185.1	96.1	104.06	539.55	580.38		0.862222		135.52	539.55		3.98133		1.99325
BLOCK1	AF467287	AF467287P08762	8762	2912.7	2115.36	2549.87	3475.89	1954.63	1760.7		0.772815		2549.87	1954.63		0.766561		-0.383528
BLOCK1	AF467442	AF467442P01447	1447	494.67	171.85	404.96	653.89	415.28	1355.58		0.214073		404.96	653.89		1.6147		0.691269
BLOCK1	AF468010	AF468010P04847	4847	11230.5	11183.5	11026.7	11584.1	16649.3	17727.5		0.164766		11183.5	16649.3		1.48874		0.574093
BLOCK1	AF468054	AF468054P01288	1288	180.53	1311.33	94.65	806.76	488.68	329.77		0.978927		180.53	488.68		2.70692		1.43665
BLOCK1	AF468497	AF468497P02622	2622	1045.55	436.83	913.48	740.52	424.74	340.3		0.208481		913.48	424.74		0.464969		-1.10479
BLOCK1	AF469043	AF469043P01475	1475	11366.6	12547.7	12222.8	12260.6	7306.37	6841.53		0.257518		12222.8	7306.37		0.597765		-0.742349
BLOCK1	AF469635	AF469635P00368	368	67.92	250.73	32.19	44.85	510.03	25.13		0.491931		67.92	44.85		0.660336		-0.598728
BLOCK1	AF474376	AF474376P00708	708	10360.1	11023.4	10293.3	9908.5	9553.07	6244.04		0.204103		10360.1	9553.07		0.922105		-0.116997
BLOCK1	AF477977	AF477977P03737	3737	3318.2	2877.1	23708.4	4507.9	6663.43	4256.91		0.579019		3318.2	4507.9		1.35854		0.442055
BLOCK1	AF479418	AF479418P03278	3278	5593.8	6975.04	5664.31	5602.17	4344.84	4485.66		0.238711		5664.31	4485.66		0.791916		-0.33658
BLOCK1	AF479656	AF479656P01880	1880	3816.87	2982.3	4025.27	3509.71	829.89	464.6		0.166878		3816.87	829.89		0.217427		-2.2014
BLOCK1	AF479699	AF479699P00080	80	36.39	271.86	43.49	96.4	27.48	120.22		0.763774		43.49	96.4		2.2166		1.14835
BLOCK1	AF481859	AF481859P00615	615	8435.02	9089.17	8104.28	7434.51	10095.1	9556.09		0.585543		8435.02	9556.09		1.13291		0.180029
BLOCK1	AF484418	AF484418P00331	331	1463.71	1258.62	1502.89	3011.95	1786.47	1472.36		0.278129		1463.71	1786.47		1.22051		0.287482
BLOCK1	AF484420	AF484420P00721	721	304.43	41.34	59.63	123.92	123.59	73.84		0.755995		59.63	123.59		2.07261		1.05145
BLOCK1	AF485338	AF485338P03245	3245	4772.71	4972.98	4576.38	3759.2	474.16	804.04		0.100276		4772.71	804.04		0.168466		-2.56947
BLOCK1	AF487337	AF487337P00184	184	11141.2	11403.7	10835.3	14960	22027.5	24411.6		0.0838273		11141.2	22027.5		1.97712		0.983399
BLOCK1	AF487338	AF487338P00347	347	4834.01	4278.08	3631.91	3741.45	3445.89	4042.36		0.390074		4278.08	3741.45		0.874563		-0.193366
BLOCK1	AF489824	AF489824P02982	2982	1317.32	1183.41	1094.01	1562.04	1731.89	1804.54		0.0668362		1183.41	1731.89		1.46347		0.549397
BLOCK1	AF489858	AF489858P01141	1141	11810	11106.9	12228	11143.4	2145.76	1872.92		0.158514		11810	2145.76		0.18169		-2.46045
BLOCK1	AF490258	AF490258P00634	634	2660.41	3468.63	1904.18	2032.55	2118.3	1431		0.0942257		2660.41	2032.55		0.763999		-0.388358
BLOCK1	AF490768	AF490768P04842	4842	5513.92	5014.38	5398.14	6519.45	4262.5	901.65		0.47529		5398.14	4262.5		0.789624		-0.340763
BLOCK1	AF490769	AF490769P00148	148	58.77	34.19	39.71	35.81	18.17	24.79		0.0190632		39.71	24.79		0.624276		-0.679744
BLOCK1	AF491785	AF491785P02599	2599	10293.6	9035.76	9829.49	9861.89	13450.5	6611.52		0.919398		9829.49	9861.89		1.0033		0.0047476
BLOCK1	AF492678	AF492678P00643	643	14.43	18.25	26.57	23.14	18.82	28.48		0.276952		18.25	23.14		1.26795		0.342492
BLOCK1	AF493931	AF493931P00566	566	65.61	38.06	62.1	81.61	122.19	22.56		0.629138		62.1	81.61		1.31417		0.394153
BLOCK1	AF494508	AF494508P00061	61	364.87	572.73	335.51	423.03	154.27	65.57		0.274231		364.87	154.27		0.422808		-1.24192
BLOCK1	AF494535	AF494535P00547	547	1453.38	2108.7	1458.02	1314.45	48.11	74.36		0.167816		1458.02	74.36		0.0510007		-4.29334
BLOCK1	AF495383	AF495383P01388	1388	17068.5	19124.9	17582.2	20321.1	16795.3	15137.9		0.812642		17582.2	16795.3		0.955244		-0.0660589
BLOCK1	AF495723	AF495723P01384	1384	275.55	96.89	214.92	370.12	116.7	344.5		0.128607		214.92	344.5		1.60292		0.680704
BLOCK1	AF495725	AF495725P02016	2016	10118.9	10267.9	11179.2	11408.1	12447.9	11770.2		0.098654		10267.9	11770.2		1.14631		0.196992
BLOCK1	AF495727	AF495727P01019	1019	116.59	52.84	111.54	117.58	1011.25	35.22		0.469708		111.54	117.58		1.05415		0.0760815
BLOCK1	AF495759	AF495759P00127	127	670.35	320.4	654.08	1086.89	1168.12	1630.94		0.0477681		654.08	1168.12		1.7859		0.836649
BLOCK1	AF497245	AF497245P01339	1339	2990.3	3833.75	2867.07	3035.78	2874.11	1255.46		0.222777		2990.3	2874.11		0.961144		-0.057175
BLOCK1	AF498040	AF498040P00363	363	31.75	23.01	56.14	29.08	109.08	17.45		0.726565		31.75	29.08		0.915906		-0.126729
BLOCK1	AF498041	AF498041P00309	309	23.07	43.06	115.2	57.29	37.24	12.23		0.603794		43.06	37.24		0.86484		-0.209495
BLOCK1	AF498096	AF498096P00791	791	153	172.01	169.48	230.56	104.99	870.1		0.420137		169.48	230.56		1.3604		0.444027
BLOCK1	AF498274	AF498274P00889	889	174.22	75.4	165.72	444.02	73.9	24.65		0.758731		165.72	73.9		0.445933		-1.1651
BLOCK1	AF501281	AF501281P05449	5449	241.06	954.18	224.82	291.6	119.71	39.07		0.34627		241.06	119.71		0.496598		-1.00985
BLOCK1	AF502130	AF502130P01010	1010	36.55	23.28	30.9	58.78	39.59	71.19		0.0677642		30.9	58.78		1.90227		0.927719
BLOCK1	AF502289	AF502289P00875	875	17552.2	16239.4	16456.8	18899.8	13749.1	9839.1		0.377542		16456.8	13749.1		0.835467		-0.259345
BLOCK1	AF502586	AF502586P04890	4890	1198.84	835.06	1067.86	1156.04	899.19	17.37		0.43589		1067.86	899.19		0.842049		-0.248025
BLOCK1	AF502910	AF502910P00077	77	797.76	351.53	795.68	1323	1591.31	1153.37		0.120306		795.68	1323		1.66273		0.733553
BLOCK1	AF502911	AF502911P00167	167	941.39	790.28	815.29	1584.09	1482.93	1516.41		0.000720145		815.29	1516.41		1.85996		0.895275
BLOCK1	AF502942	AF502942P02761	2761	1769.95	1438.05	1552.1	2154.79	594.56	1396.43		0.622728		1552.1	1396.43		0.899704		-0.152478
BLOCK1	AF503918	AF503918P00004	4	11224.3	12582.1	11355.9	11746.4	11939.4	13598.4		0.487542		11355.9	11939.4		1.05138		0.0722858
BLOCK1	AF504647	AF504647P00027	27	162.72	64.99	154.31	169.24	167.04	67.84		0.904721		154.31	167.04		1.0825		0.114362
BLOCK1	AF508978	AF508978P01469	1469	2622.71	2130.48	2332.39	2615.05	3914.42	6217.06		0.235422		2332.39	3914.42		1.67829		0.74699
BLOCK1	AF510065	AF510065P00476	476	449.36	180.56	445.41	670.08	460.26	425.34		0.22287		445.41	460.26		1.03334		0.0473151
BLOCK1	AF512499	AF512499P00534	534	11557.5	13001.6	11954.8	12626.5	3710.32	6815.19		0.277112		11954.8	6815.19		0.57008		-0.810764
BLOCK1	AF512564	AF512564P01484	1484	1219.14	707.52	1416.06	66.85	837.34	385.78		0.235956		1219.14	385.78		0.316436		-1.66001
BLOCK1	AF515828	AF515828P00093	93	446.66	188.57	419.9	366.21	363.49	177.87		0.724532		419.9	363.49		0.865658		-0.20813
BLOCK1	AF515829	AF515829P00011	11	405.17	509.26	376.56	558.74	544.92	559.35		0.1102		405.17	558.74		1.37903		0.46365
BLOCK1	AF515830	AF515830P00011	11	410.17	202.3	464.6	484.46	45.02	479.81		0.77588		410.17	479.81		1.16978		0.226241
BLOCK1	AF516696	AF516696P02737	2737	33.98	17.21	14.04	18.36	26.51	212.67		0.443346		17.21	26.51		1.54038		0.62329
BLOCK1	AF516753	AF516753P00219	219	5904.4	5029.7	5040.5	5307.61	6486.2	37.4		0.543899		5040.5	5307.61		1.05299		0.0744955
BLOCK1	AF517635	AF517635P00179	179	52.32	21.7	44.1	98.75	109.96	25.19		0.341452		44.1	98.75		2.23923		1.163
BLOCK1	AF519769	AF519769P03298	3298	731.39	384.86	795.24	906.35	1892.75	137.69		0.642171		731.39	906.35		1.23922		0.309427
BLOCK1	AF520569	AF520569P01246	1246	1352.17	2226.25	1242.57	2185.79	13.27	2823.9		0.95901		1352.17	2185.79		1.61651		0.692878
BLOCK1	AF520808	AF520808P00432	432	44.65	18.69	33.84	19.04	16.93	23.41		0.212374		33.84	19.04		0.562648		-0.829696
BLOCK1	AF521133	AF521133P00855	855	8061.62	8381.38	7817.21	7688.46	9420.96	3815.63		0.536147		8061.62	7688.46		0.953712		-0.0683751
BLOCK1	AF521189	AF521189P01307	1307	173.07	82.22	162.17	120.61	84.58	17.18		0.269583		162.17	84.58		0.521551		-0.939118
BLOCK1	AF521885	AF521885P01046	1046	363.65	130.49	395.97	485.21	1295.3	396.34		0.365659		363.65	485.21		1.33428		0.416059
BLOCK1	AF523313	AF523313P00027	27	59.51	77.95	85.65	174.65	95.34	38.5		0.607622		77.95	95.34		1.22309		0.290533
BLOCK1	AF523834	AF523834P01053	1053	885.6	515.48	747.23	1185.1	1534.56	1144.53		0.126438		747.23	1185.1		1.58599		0.665385
BLOCK1	AF525304	AF525304P02353	2353	5971.54	5718.85	5755.23	6016.96	86.22	2022.13		0.203694		5755.23	2022.13		0.351355		-1.509
BLOCK1	AF526533	AF526533P00837	837	780.24	983.33	856.84	673.26	1931.96	1002.27		0.409841		856.84	1002.27		1.16973		0.226173
BLOCK1	AF527413	AF527413P00088	88	48.96	308.31	30.06	38.41	133.58	93.03		0.620407		48.96	93.03		1.90012		0.926092
BLOCK1	AF528079	AF528079P00566	566	438.86	163.57	412.02	543.43	1362.9	854.95		0.213789		412.02	854.95		2.07502		1.05313
BLOCK1	AF529371	AF529371P00047	47	90.43	29.5	62.7	60.49	322.84	34.23		0.542131		62.7	60.49		0.964753		-0.0517688
BLOCK1	AF530580	AF530580P01835	1835	462.25	230	537.93	656.47	2433.8	2479.87		0.148811		462.25	2433.8		5.26512		2.39647
BLOCK1	AF532602	AF532602P01634	1634	2008.39	1491.49	1813.85	1807.61	2314.04	1612.49		0.721108		1813.85	1807.61		0.99656		-0.00497171
BLOCK1	AF533250	AF533250P02058	2058	666.81	314.63	642.97	1308.36	1397.2	247.08		0.418695		642.97	1308.36		2.03487		1.02494
BLOCK1	AF533251	AF533251P00559	559	262.21	118.72	342.22	806.39	360.58	106.9		0.503435		262.21	360.58		1.37516		0.459597
BLOCK1	AF533878	AF533878P04108	4108	19.72	343.69	18.17	21.56	334.99	200.13		0.445078		19.72	200.13		10.1486		3.34321
BLOCK1	AF533879	AF533879P02294	2294	244.04	126.47	237.16	597.29	914.32	172.38		0.282305		237.16	597.29		2.51851		1.33257
BLOCK1	AF537114	AF537114P00630	630	52.95	1148.3	42.96	67.75	304.57	532.73		0.799307		52.95	304.57		5.75203		2.52407
BLOCK1	AF538150	AF538150P00921	921	9151.49	8068.88	8730.81	10504.4	11769.5	8907.12		0.234445		8730.81	10504.4		1.20314		0.266799
BLOCK1	AF539453	AF539453P00235	235	2431.32	3995.36	3109.51	4057.95	1464.22	3568.75		0.915535		3109.51	3568.75		1.14769		0.198732
BLOCK1	AF539468	AF539468P00519	519	11890.1	13613.2	12686.6	13004.2	5909.61	6777.81		0.261611		12686.6	6777.81		0.534249		-0.904416
BLOCK1	AF540970	AF540970P00673	673	228.84	167.64	339.25	508.1	159.48	201.67		0.752462		228.84	201.67		0.881271		-0.182343
BLOCK1	AF541977	AF541977P02527	2527	9850	10395.5	10499.4	22.43	12151.2	11181.2		0.573614		10395.5	11181.2		1.07558		0.105117
BLOCK1	AF542097	AF542097P00313	313	5296.97	4650.11	5358.35	15.78	1024.06	1422.66		0.0137924		5296.97	1024.06		0.193329		-2.37087
BLOCK1	AF542548	AF542548P00143	143	550.2	252.93	567.48	1013.6	1481.35	53.11		0.5179		550.2	1013.6		1.84224		0.88146
BLOCK1	AF544240	AF544240P00459	459	103.95	53.07	136.46	93.61	138.4	326.84		0.266525		103.95	138.4		1.33141		0.412954
BLOCK1	AF545864	AF545864P01910	1910	4782.01	4786.58	4708.97	5257.46	827.72	1253.03		0.240712		4782.01	1253.03		0.26203		-1.9322
BLOCK1	AF547097	AF547097P00278	278	1456.63	1812.59	1334.06	1731.33	1586.49	2047.76		0.448108		1456.63	1731.33		1.18859		0.249246
BLOCK1	AF547222	AF547222P00277	277	679.1	974.26	667.21	1479.29	3014.69	587.81		0.273109		679.1	1479.29		2.17831		1.12321
BLOCK1	AJ000001	AJ000001P00133	133	50.6	50.12	55.56	232.86	154.46	67.6		0.18035		50.6	154.46		3.05257		1.61002
BLOCK1	AJ000503	AJ000503P02098	2098	31.72	196.35	18.32	26.76	16.08	204.67		0.997506		31.72	26.76		0.843632		-0.245315
BLOCK1	AJ001815	AJ001815P01520	1520	56.91	24.86	62.86	47.96	1421.05	1830.05		0.191362		56.91	1421.05		24.9701		4.64213
BLOCK1	AJ001867	AJ001867P00406	406	7301.88	7420.57	7147.41	8874.39	112.19	8296.99		0.649912		7301.88	8296.99		1.13628		0.18432
BLOCK1	AJ002102	AJ002102P00139	139	41.75	37.6	76.61	78.51	69.18	151.74		0.0735061		41.75	78.51		1.88048		0.9111
BLOCK1	AJ002104	AJ002104P00139	139	54.55	45.54	54.08	108.7	83.06	165.39		0.0939627		54.08	108.7		2.00999		1.00718
BLOCK1	AJ003030	AJ003030P00644	644	19.02	52.36	22.1	28.89	25.58	55.46		0.783673		22.1	28.89		1.30724		0.386524
BLOCK1	AJ003078	AJ003078P00678	678	78.55	36.01	52.29	50.07	23.4	187.26		0.608701		52.29	50.07		0.957544		-0.0625886
BLOCK1	AJ003080	AJ003080P00570	570	247.66	87.48	238.15	242.22	223.62	138.52		0.893724		238.15	223.62		0.938988		-0.0908213
BLOCK1	AJ006121	AJ006121P00242	242	47.47	29.04	62.7	55.09	151.79	316.68		0.213636		47.47	151.79		3.1976		1.67699
BLOCK1	AJ008005	AJ008005P00074	74	4168.25	3750.12	4028.03	5143.8	7161	63.95		0.954163		4028.03	5143.8		1.277		0.35276
BLOCK1	AJ010099	AJ010099P00176	176	61.43	92.14	233.71	95.34	142.89	66.63		0.732487		92.14	95.34		1.03473		0.049254
BLOCK1	AJ010233	AJ010233P00312	312	68.32	26.55	43.61	34.65	71.86	54.78		0.771147		43.61	54.78		1.25613		0.32899
BLOCK1	AJ010442	AJ010442P00268	268	1087.92	540.97	825.61	906.88	4684.29	1664.17		0.344922		825.61	1664.17		2.01569		1.01127
BLOCK1	AJ011123	AJ011123P02509	2509	8652.07	8067.39	8530.14	8070.85	5567.24	6065.08		0.100194		8530.14	6065.08		0.711018		-0.492043
BLOCK1	AJ011415	AJ011415P04621	4621	715.16	267.52	660.72	1403.08	2174.73	768.88		0.231298		660.72	1403.08		2.12356		1.08649
BLOCK1	AJ011896	AJ011896P01923	1923	9902.36	11028.8	11601.1	11421.9	12377.4	13427.8		0.00789469		11028.8	12377.4		1.12228		0.166428
BLOCK1	AJ012590	AJ012590P02114	2114	5027.62	3601.24	4224.92	5008.22	271.06	301.44		0.18405		4224.92	301.44		0.0713481		-3.80898
BLOCK1	AJ131726	AJ131726P00282	282	26.27	42.29	138.4	47.83	25.64	69.98		0.502094		42.29	47.83		1.131		0.177599
BLOCK1	AJ132261	AJ132261P04734	4734	4588.09	4803.46	5382.89	68.39	1952.41	4706.83		0.137488		4803.46	1952.41		0.406459		-1.29882
BLOCK1	AJ133134	AJ133134P00511	511	29.52	18.15	25.04	20.76	35.99	141.91		0.3866		25.04	35.99		1.4373		0.523362
BLOCK1	AJ224442	AJ224442P00327	327	11296.8	9505.36	11042	10571.2	132.77	4235.75		0.159067		11042	4235.75		0.383603		-1.38231
BLOCK1	AJ224873	AJ224873P05483	5483	44.85	36.73	43.1	52.71	70.56	827.08		0.392544		43.1	70.56		1.63712		0.711163
BLOCK1	AJ225895	AJ225895P01369	1369	763.07	313.16	651.09	1168.43	394.08	450.92		0.640333		651.09	450.92		0.692562		-0.529985
BLOCK1	AJ236921	AJ236921P01832	1832	162.26	52.35	81.07	136.22	108.64	11.78		0.75762		81.07	108.64		1.34008		0.422315
BLOCK1	AJ236922	AJ236922P01903	1903	176.9	62.06	113.05	100.48	82.41	22.55		0.295899		113.05	82.41		0.728969		-0.45607
BLOCK1	AJ237663	AJ237663P00002	2	19.72	18.35	29.55	125.88	122.11	369.71		0.144288		19.72	125.88		6.38337		2.67432
BLOCK1	AJ237672	AJ237672P01835	1835	2393.36	1903.72	2211.67	4558.48	9662.12	6203.5		0.10631		2211.67	6203.5		2.80489		1.48795
BLOCK1	AJ238398	AJ238398P00404	404	2515.65	2808.02	2506.43	3498.27	5754.66	4989.75		0.0690291		2515.65	4989.75		1.98348		0.988036
BLOCK1	AJ242655	AJ242655P02208	2208	197.59	588.93	161.79	282.02	134.01	370.73		0.816279		197.59	282.02		1.4273		0.513288
BLOCK1	AJ242724	AJ242724P06241	6241	17.51	14.94	24.61	12.46	129.92	34.27		0.402182		17.51	34.27		1.95717		0.968767
BLOCK1	AJ243299	AJ243299P05317	5317	962.06	521.6	968.35	1088.87	1156.38	1057.7		0.24817		962.06	1088.87		1.13181		0.178633
BLOCK1	AJ245377	AJ245377P00576	576	46.35	19.79	18.72	22.72	39.98	53.05		0.614887		19.79	39.98		2.02021		1.01451
BLOCK1	AJ245417	AJ245417P00692	692	5080.76	5391.51	5159.88	5499.05	6923.57	2422.4		0.856405		5159.88	5499.05		1.06573		0.0918449
BLOCK1	AJ245661	AJ245661P03420	3420	768.75	392.84	810.12	1120.67	896.36	1092.78		0.0283044		768.75	1092.78		1.4215		0.507417
BLOCK1	AJ245746	AJ245746P00542	542	6207.53	6104.55	5307.61	4497.32	14.34	1052.79		0.0870305		6104.55	1052.79		0.17246		-2.53567
BLOCK1	AJ246000	AJ246000P00142	142	19.18	25.14	6379.25	42.34	39.78	32.89		0.426094		25.14	39.78		1.58234		0.662059
BLOCK1	AJ249209	AJ249209P02184	2184	135.52	103.25	341.45	336.4	144.81	160.49		0.870239		135.52	160.49		1.18425		0.243978
BLOCK1	AJ249210	AJ249210P01503	1503	57.43	806.15	83.33	51.12	193.41	23.9		0.363726		83.33	51.12		0.613465		-0.704948
BLOCK1	AJ249339	AJ249339P00592	592	5169.57	6190.59	5310.08	5259.4	3972.67	4162.46		0.24316		5310.08	4162.46		0.783879		-0.351297
BLOCK1	AJ249778	AJ249778P00622	622	2901.54	2240.09	3008.31	5159.88	16252	16425.9		0.122413		2901.54	16252		5.60116		2.48573
BLOCK1	AJ251024	AJ251024P00004	4	225.32	86.36	145.86	113	96.2	140.62		0.449002		145.86	113		0.774715		-0.368262
BLOCK1	AJ251027	AJ251027P00215	215	162.09	94.14	214.14	229.3	285.54	27.89		0.848299		162.09	229.3		1.41465		0.500441
BLOCK1	AJ251507	AJ251507P05239	5239	166.67	98.12	190.23	46.78	161.02	335.51		0.743314		166.67	161.02		0.966101		-0.0497546
BLOCK1	AJ252246	AJ252246P02270	2270	596.99	275.03	631.43	678.6	1136.12	1175.2		0.159994		596.99	1136.12		1.90308		0.928337
BLOCK1	AJ270993	AJ270993P02056	2056	61.16	15.24	30.5	225.12	17.4	78.77		0.275861		30.5	78.77		2.58262		1.36884
BLOCK1	AJ272269	AJ272269P02961	2961	174.16	70.78	129.19	39.12	344.87	267.06		0.523053		129.19	267.06		2.06719		1.04767
BLOCK1	AJ272365	AJ272365P02117	2117	2350.31	1902.72	2135.99	2574.89	2286.48	1810.15		0.704126		2135.99	2286.48		1.07045		0.0982234
BLOCK1	AJ275973	AJ275973P03657	3657	984.96	550.66	922.32	1076.87	1115.23	660.22		0.638115		922.32	1076.87		1.16757		0.223505
BLOCK1	AJ276240	AJ276240P00618	618	84.19	35.6	72.99	53.49	16.65	23.26		0.0661027		72.99	23.26		0.318674		-1.64985
BLOCK1	AJ276555	AJ276555P00052	52	61.74	60.05	268.93	84.18	18.01	119.19		0.377826		61.74	84.18		1.36346		0.447272
BLOCK1	AJ277796	AJ277796P00610	610	2987.3	2469.84	2876.04	3256.15	2087.42	101.07		0.407371		2876.04	2087.42		0.725797		-0.462363
BLOCK1	AJ278120	AJ278120P02746	2746	10277.4	11851.6	9852.36	12625.4	12204	13172.8		0.14841		10277.4	12625.4		1.22846		0.296855
BLOCK1	AJ278348	AJ278348P04173	4173	23.29	26.67	56.57	40.51	38.87	82.61		0.0446943		26.67	40.51		1.51894		0.60306
BLOCK1	AJ278828	AJ278828P00266	266	5190.95	4080.01	4800.19	5667.3	7225.52	4391.41		0.421651		4800.19	5667.3		1.18064		0.23957
BLOCK1	AJ278977	AJ278977P00219	219	3005.7	3661.46	2972.44	2268.6	1422.58	1189.46		0.0703446		3005.7	1422.58		0.473294		-1.07919
BLOCK1	AJ278982	AJ278982P00225	225	72.04	515.9	66.32	100.59	21.69	55.82		0.444787		72.04	55.82		0.774847		-0.368016
BLOCK1	AJ289134	AJ289134P00718	718	18942.5	19560.2	17758	19251.5	13440.2	17540.7		0.432372		18942.5	17540.7		0.925996		-0.110922
BLOCK1	AJ290393	AJ290393P00960	960	109.11	64.54	81.36	127.81	123.54	66.28		0.432467		81.36	123.54		1.51844		0.602587
BLOCK1	AJ291578	AJ291578P05247	5247	1443.6	910.12	1182.29	1758.97	1109.2	458.26		0.85143		1182.29	1109.2		0.938179		-0.0920644
BLOCK1	AJ291579	AJ291579P05259	5259	7006.18	7027.51	7521.72	8484.18	5640.81	732.44		0.454212		7027.51	5640.81		0.802675		-0.317111
BLOCK1	AJ291676	AJ291676P00848	848	143.8	274.23	120.42	94.43	42.41	48.96		0.177553		143.8	48.96		0.340473		-1.55439
BLOCK1	AJ291678	AJ291678P00714	714	131.96	45.66	83.9	121.61	81.88	47.29		0.881956		83.9	81.88		0.975924		-0.0351597
BLOCK1	AJ291712	AJ291712P01592	1592	261.69	172.74	314.16	489.62	19.9	1307.72		0.401429		261.69	489.62		1.87099		0.903804
BLOCK1	AJ291714	AJ291714P00382	382	71.28	42.41	72.96	92.83	798.36	96.45		0.388794		71.28	96.45		1.35311		0.436284
BLOCK1	AJ293659	AJ293659P00901	901	258.13	221.15	239.45	412.67	5432.44	9921.8		0.209945		239.45	5432.44		22.6872		4.5038
BLOCK1	AJ295938	AJ295938P00992	992	966.51	642.53	1086.76	1213.42	2082.57	6723.27		0.273853		966.51	2082.57		2.15473		1.10751
BLOCK1	AJ295982	AJ295982P00017	17	24.73	815.36	17.74	29.37	160.06	43.73		0.450082		24.73	43.73		1.7683		0.822361
BLOCK1	AJ295991	AJ295991P03865	3865	2617.9	2642.22	3003.73	2602.74	4539.59	4317.59		0.200468		2642.22	4317.59		1.63408		0.708476
BLOCK1	AJ297858	AJ297858P01427	1427	1504.04	989	1606.22	1322.25	1979.91	631.18		0.931674		1504.04	1322.25		0.879132		-0.185848
BLOCK1	AJ299441	AJ299441P00576	576	2296.87	2983.26	2362.39	1603.03	87.94	3895.37		0.645502		2362.39	1603.03		0.678563		-0.559446
BLOCK1	AJ299720	AJ299720P01027	1027	25.91	31.75	42.42	55.14	18.17	66.92		0.427431		31.75	55.14		1.73669		0.796343
BLOCK1	AJ301560	AJ301560P01113	1113	294.66	1709.46	240.63	283.9	187.58	155.81		0.387356		294.66	187.58		0.636598		-0.651545
BLOCK1	AJ301562	AJ301562P00432	432	35.04	25.04	48.04	20.94	20.48	85.03		0.73442		35.04	20.94		0.597603		-0.742741
BLOCK1	AJ301580	AJ301580P00657	657	38.36	557.06	33.66	33.82	64.81	635.33		0.922108		38.36	64.81		1.68952		0.756614
BLOCK1	AJ305237	AJ305237P00970	970	500.34	192.21	533.17	347.85	418.89	510.76		0.890939		500.34	418.89		0.837211		-0.256337
BLOCK1	AJ305326	AJ305326P00409	409	154.75	345.92	150.38	201.67	216.42	787.69		0.508801		154.75	216.42		1.39851		0.483894
BLOCK1	AJ306732	AJ306732P00353	353	5005.66	5343.73	4897.74	5298.57	4521.8	1751.95		0.350096		5005.66	4521.8		0.903337		-0.146663
BLOCK1	AJ306840	AJ306840P00424	424	86.87	61.34	139.94	112.08	297.48	244.99		0.185374		86.87	244.99		2.82019		1.49579
BLOCK1	AJ307469	AJ307469P00641	641	617.29	259.05	574.91	577.52	347.12	1301.08		0.389629		574.91	577.52		1.00454		0.00653478
BLOCK1	AJ310433	AJ310433P00650	650	64.25	20.97	33.03	42.49	47.49	30.56		0.961559		33.03	42.49		1.28641		0.363346
BLOCK1	AJ310724	AJ310724P00401	401	309.33	138.53	315.57	492.55	241.14	94.82		0.876677		309.33	241.14		0.779556		-0.359276
BLOCK1	AJ310938	AJ310938P00712	712	34.53	32.63	45.39	53.77	160.01	96.87		0.175571		34.53	96.87		2.80539		1.4882
BLOCK1	AJ312050	AJ312050P00373	373	1831.69	1916.8	2205.69	2652.69	2121.88	1929.27		0.513814		1916.8	2121.88		1.10699		0.146643
BLOCK1	AJ312319	AJ312319P02539	2539	3517.17	2298.88	4005.84	3810.33	3058.93	10016.9		0.327637		3517.17	3810.33		1.08335		0.115501
BLOCK1	AJ312398	AJ312398P01129	1129	3010.46	2432.13	3031.04	52.37	274.21	3844.93		0.337806		3010.46	274.21		0.0910857		-3.45663
BLOCK1	AJ312775	AJ312775P00908	908	27.47	306.08	25.36	31.93	115.56	139.31		0.8125		27.47	115.56		4.20677		2.07271
BLOCK1	AJ313524	AJ313524P01469	1469	31.34	540.04	23.32	17.35	24.2	26.12		0.410351		31.34	24.2		0.772176		-0.372998
BLOCK1	AJ314645	AJ314645P00571	571	1425.4	1713.08	1420.91	1443.51	2793.74	3535.29		0.21877		1425.4	2793.74		1.95997		0.970831
BLOCK1	AJ315514	AJ315514P01789	1789	1402.14	1237.14	1420.27	2912.4	1225.1	1310.46		0.470645		1402.14	1310.46		0.934614		-0.0975571
BLOCK1	AJ316284	AJ316284P05931	5931	44.91	28.41	74.45	15.63	44.31	27.97		0.395679		44.91	27.97		0.622801		-0.683156
BLOCK1	AJ316534	AJ316534P02402	2402	266.89	142.94	292.29	546.69	782.11	619.25		0.0664473		266.89	619.25		2.32024		1.21428
BLOCK1	AJ319669	AJ319669P00274	274	660.04	2173.05	631.38	1327.61	47.44	157.22		0.510264		660.04	157.22		0.238198		-2.06977
BLOCK1	AJ320486	AJ320486P01850	1850	8042.78	8366.77	8554.49	9276.99	9074.51	6802.45		0.951419		8366.77	9074.51		1.08459		0.117149
BLOCK1	AJ409094	AJ409094P00512	512	62.63	29	76.44	39.88	54.29	50.88		0.687644		62.63	50.88		0.81239		-0.299755
BLOCK1	AJ416090	AJ416090P01005	1005	712.63	421.66	816.27	913.91	219.63	614.54		0.665345		712.63	614.54		0.862355		-0.213646
BLOCK1	AJ417076	AJ417076P04129	4129	555.45	300.05	464.22	505.75	369.35	44.62		0.460645		464.22	369.35		0.795636		-0.32982
BLOCK1	AJ419866	AJ419866P00484	484	2890.01	2529.47	2926.22	4673.4	4428.67	8785.08		0.140867		2890.01	4673.4		1.61709		0.693398
BLOCK1	AJ420551	AJ420551P00706	706	8231.07	9148.61	9281.46	8011.04	3782.63	2889.32		0.171662		9148.61	3782.63		0.413465		-1.27416
BLOCK1	AJ420779	AJ420779P05865	5865	126.32	2068.56	216.75	319.07	545.6	291.87		0.528528		216.75	319.07		1.47206		0.557841
BLOCK1	AJ421515	AJ421515P00535	535	31.11	31.52	45.83	65.84	71.37	142.98		0.103539		31.52	71.37		2.26428		1.17905
BLOCK1	AJ430580	AJ430580P01626	1626	234.34	116.1	267.79	455.45	4134.43	7677.54		0.202374		234.34	4134.43		17.6429		4.14101
BLOCK1	AJ437318	AJ437318P00506	506	49.51	789.44	51.78	64.81	331.31	43.24		0.431584		51.78	64.81		1.25164		0.323821
BLOCK1	AJ437658	AJ437658P00006	6	424.29	271.63	416.08	600.57	4869	5120.31		0.168383		416.08	4869		11.7021		3.54869
BLOCK1	AJ441110	AJ441110P01329	1329	19688.5	19563.1	20802	27.07	16899.6	129.21		0.133626		19688.5	129.21		0.00656272		-7.25149
BLOCK1	AJ459424	AJ459424P03800	3800	4177.69	3693.16	3662.96	3806.8	2342.26	3233.68		0.15238		3693.16	3233.68		0.875586		-0.191679
BLOCK1	AJ459825	AJ459825P02389	2389	1212.32	2999.25	1450.45	1174.1	3650.49	2858.84		0.248095		1450.45	2858.84		1.971		0.978929
BLOCK1	AJ459827	AJ459827P01423	1423	1478.01	2910.68	1419.31	1569.4	1738.41	30.32		0.216431		1478.01	1569.4		1.06183		0.0865571
BLOCK1	AJ487679	AJ487679P00939	939	3254.8	2833.32	3328.97	3399.7	3973.5	3374.48		0.332131		3254.8	3399.7		1.04452		0.0628385
BLOCK1	AJ488201	AJ488201P07458	7458	2645.43	2461.99	2590.39	4082.46	9076.2	9403.64		0.106395		2590.39	9076.2		3.5038		1.80892
BLOCK1	AJ488506	AJ488506P02196	2196	1570.81	2245.83	1556.48	2020.32	5182.45	55.64		0.672975		1570.81	2020.32		1.28616		0.363075
BLOCK1	AJ489257	AJ489257P03531	3531	11.77	12.08	11.3	13.68	14.8	19.34		0.159182		11.77	14.8		1.25743		0.330483
BLOCK1	AJ489592	AJ489592P00181	181	27.76	35.68	54.17	72.61	19.81	197.21		0.341164		35.68	72.61		2.03503		1.02505
BLOCK1	AJ496322	AJ496322P00849	849	10721.9	11042	12133	10922.9	11092	1872.7		0.436888		11042	10922.9		0.98921		-0.0156508
BLOCK1	AJ504715	AJ504715P00162	162	13948.4	12885.1	12097.1	14501.9	9740.84	11406.3		0.419992		12885.1	11406.3		0.88523		-0.175876
BLOCK1	AJ505026	AJ505026P03499	3499	24.76	1184.67	37.72	55.8	25.24	27.17		0.43308		37.72	27.17		0.720308		-0.473315
BLOCK1	AJ512346	AJ512346P00307	307	85.96	330.91	85.94	52.53	19.82	594.62		0.841297		85.96	52.53		0.611098		-0.710524
BLOCK1	AJ512465	AJ512465P00658	658	4106.29	4179.19	4311.91	3871.71	77.36	336.76		0.160601		4179.19	336.76		0.0805802		-3.63343
BLOCK1	AJ512612	AJ512612P01966	1966	1094.14	1230.95	1085.84	1207.98	1529.7	2009.62		0.210718		1094.14	1529.7		1.39808		0.483451
BLOCK1	AJ512835	AJ512835P00166	166	558.14	447.09	556.13	912.76	35.01	3580		0.442558		556.13	912.76		1.64127		0.714813
BLOCK1	AJ515706	AJ515706P00297	297	15.5	283.75	14.26	19.42	102.96	26.22		0.474634		15.5	26.22		1.69161		0.758399
BLOCK1	AJ517771	AJ517771P00592	592	99.68	547.59	86.03	245.36	30.27	18.36		0.531765		99.68	30.27		0.303672		-1.71942
BLOCK1	AJ535620	AJ535620P00594	594	225.26	768.39	169.69	401.38	351.03	501.23		0.907128		225.26	401.38		1.78185		0.833378
BLOCK1	AJ535839	AJ535839P00153	153	1400.08	1069.23	1457.64	69.22	359.64	2533.86		0.699541		1400.08	359.64		0.256871		-1.96088
BLOCK1	AJ549248	AJ549248P00584	584	532.57	1767.5	524.56	678.48	3608.95	536.3		0.375193		532.57	678.48		1.27397		0.349335
BLOCK1	AJ549301	AJ549301P00320	320	4078.44	5284.69	4096.69	3610.71	4955.68	5147.99		0.877194		4096.69	4955.68		1.20968		0.274624
BLOCK1	AJ555149	AJ555149P00628	628	3052.65	2835.08	2814.9	3470.39	3188.87	4988.43		0.2414		2835.08	3470.39		1.22409		0.291708
BLOCK1	AJ563370	AJ563370P00400	400	4007.89	5037.15	4194.91	4392.04	31.17	388.58		0.227673		4194.91	388.58		0.0926313		-3.43236
BLOCK1	AJ567757	AJ567757P00106	106	13189.4	13631.5	13980.9	9605.68	11160.2	10973.4		0.0111176		13631.5	10973.4		0.804999		-0.312941
BLOCK1	AJ583820	AJ583820P00032	32	1841.36	2759.16	1730.37	2372.99	93.14	8691.83		0.627091		1841.36	2372.99		1.28872		0.365934
BLOCK1	AJ586132	AJ586132P01174	1174	13.4	986.36	13.57	27.79	31.95	30.96		0.44203		13.57	30.96		2.2815		1.18998
BLOCK1	AJ586911	AJ586911P00369	369	353.02	155.17	385.85	90.73	35.81	1010.88		0.79584		353.02	90.73		0.257011		-1.9601
BLOCK1	AJ606307	AJ606307P12761	12761	356.59	1049.72	537.97	711.78	1573.36	2454.82		0.200386		537.97	1573.36		2.92462		1.54825
BLOCK1	AJ606324	AJ606324P02304	2304	30.27	20.09	33.88	19.84	66.44	457.85		0.37763		30.27	66.44		2.19491		1.13416
BLOCK1	AJ608287	AJ608287P02557	2557	922.15	449.78	819.7	1031.14	1100.68	1553.44		0.126184		819.7	1100.68		1.34278		0.425227
BLOCK1	AJ617624	AJ617624P04547	4547	70.01	29.62	59.08	26.81	18.22	34.76		0.104279		59.08	26.81		0.453791		-1.1399
BLOCK1	AJ617628	AJ617628P01648	1648	26.43	236.35	17.55	30.93	29.53	18.09		0.436854		26.43	29.53		1.11729		0.160005
BLOCK1	AJ617684	AJ617684P00591	591	6836.28	5711.32	6239.53	8575.14	11185.8	13330.4		0.0950002		6239.53	11185.8		1.79273		0.842155
BLOCK1	AJ619977	AJ619977P09749	9749	172.64	429.08	133.69	129.38	602.84	176.97		0.45537		172.64	176.97		1.02508		0.035738
BLOCK1	AJ632296	AJ632296P00105	105	43.37	707.17	54.08	24.79	88.33	29.25		0.382924		54.08	29.25		0.540865		-0.886659
BLOCK1	AJ634912	AJ634912P01148	1148	148.81	865.8	94.53	171.83	100	144.4		0.478941		148.81	144.4		0.970365		-0.0434007
BLOCK1	AJ640130	AJ640130P00709	709	14.61	16.86	15.33	26.96	27.06	32.59		0.0239041		15.33	27.06		1.76517		0.819804
BLOCK1	AJ640141	AJ640141P02467	2467	156.76	64.9	86.27	45.41	225.9	14.64		0.939121		86.27	45.41		0.526371		-0.925849
BLOCK1	AJ697855	AJ697855P00992	992	340.69	388.08	275.42	139.23	129.08	40.95		0.00513918		340.69	129.08		0.378878		-1.40019
BLOCK1	AJ698135	AJ698135P00642	642	5312.08	5867	5414.84	98.53	4201.37	19.95		0.0778952		5414.84	98.53		0.0181963		-5.78021
BLOCK1	AJ698950	AJ698950P03864	3864	490.24	841.21	421.23	534.09	1237.29	360.01		0.457684		490.24	534.09		1.08945		0.123595
BLOCK1	AJ704727	AJ704727P00181	181	35.54	17.61	20.76	88.54	18.29	12.96		0.505577		20.76	18.29		0.881021		-0.182751
BLOCK1	AJ717743	AJ717743P01452	1452	6021.13	6351.4	7171.71	5653.1	13258.5	17067.4		0.214093		6351.4	13258.5		2.08749		1.06177
BLOCK1	AJ748600	AJ748600P01575	1575	75.44	347.87	66.01	416.43	308.48	713.06		0.252243		75.44	416.43		5.52002		2.46467
BLOCK1	AJ748601	AJ748601P01779	1779	100.67	85.11	101.24	314.36	874.57	774.15		0.0863349		100.67	774.15		7.68998		2.94298
BLOCK1	AJ748821	AJ748821P02918	2918	43.21	20.03	25.28	27.77	14.36	301.93		0.467645		25.28	27.77		1.0985		0.135531
BLOCK1	AJ781267	AJ781267P00505	505	1475.01	851.04	1418.14	1577.39	2153.2	1440.41		0.36942		1418.14	1577.39		1.11229		0.153539
BLOCK1	AJ783421	AJ783421P00609	609	51.95	34.92	187.63	192.2	250.81	198.58		0.177506		51.95	198.58		3.82252		1.93452
BLOCK1	AJ785968	AJ785968P01144	1144	4657.5	4425.35	4778.42	5824.6	2303.48	1743.41		0.406735		4657.5	2303.48		0.494574		-1.01574
BLOCK1	AJ786658	AJ786658P00165	165	36.64	34.45	59.72	81.61	58.29	69.18		0.127117		36.64	69.18		1.8881		0.916936
BLOCK1	AJ830742	AJ830742P00001	1	59.69	237.46	108.39	74.55	41.31	1322.64		0.51517		108.39	74.55		0.687794		-0.539951
BLOCK1	AJ830743	AJ830743P00230	230	25.06	312.17	20.54	16.12	222.07	1304.88		0.46849		25.06	222.07		8.86153		3.14756
BLOCK1	AJ831406	AJ831406P00739	739	2093.75	1608.38	2160.46	3372.21	4682.59	4213.91		0.054499		2093.75	4213.91		2.01261		1.00907
BLOCK1	AJ851889	AJ851889P00340	340	2644.59	2450.22	2791.95	3348.01	2009.54	3768.03		0.441791		2644.59	3348.01		1.26598		0.34026
BLOCK1	AJ851890	AJ851890P00288	288	1838.84	1632.26	1900.34	2074.52	4319.1	4349.25		0.148736		1838.84	4319.1		2.34882		1.23193
BLOCK1	AJ890083	AJ890083P02985	2985	14576.8	14359.6	14202.3	13863.7	13121.8	11790.7		0.101408		14359.6	13121.8		0.9138		-0.13005
BLOCK1	AJ968414	AJ968414P00329	329	1239.35	832.67	1389.13	1606.91	1907.79	227.18		0.900268		1239.35	1606.91		1.29657		0.374705
BLOCK1	AJ973602	AJ973602P00092	92	12894.1	13005.6	13295.8	13415.3	10956.1	11264.6		0.299134		13005.6	11264.6		0.866132		-0.207342
BLOCK1	AJ973603	AJ973603P00280	280	16661.6	14658.8	18075.6	14711.1	10968.9	8111.01		0.166045		16661.6	10968.9		0.658336		-0.603103
BLOCK1	AJ973606	AJ973606P00081	81	15022.4	16163.8	14265.5	15182.4	16493.8	12105.4		0.559906		15022.4	15182.4		1.01065		0.0152845
BLOCK1	AJ973643	AJ973643P00385	385	13.78	19.26	23.16	22.92	214.67	30.02		0.376442		19.26	30.02		1.55867		0.640316
BLOCK1	AK000013	AK000013P01119	1119	27.85	39.1	24.85	35.62	40.81	31.75		0.102005		27.85	35.62		1.27899		0.35501
BLOCK1	AK000025	AK000025P00909	909	3531.44	2889.57	3454.77	2787.92	6622.13	3029.42		0.613497		3454.77	3029.42		0.87688		-0.189548
BLOCK1	AK000026	AK000026P00053	53	183.37	1369.18	197.91	178.06	42.19	35.6		0.354537		197.91	42.19		0.213178		-2.22987
BLOCK1	AK000041	AK000041P02514	2514	313.84	110.58	272.58	314.69	236.09	487.62		0.20837		272.58	314.69		1.15449		0.207252
BLOCK1	AK000066	AK000066P00377	377	3851.82	3417.13	3607.3	8329.59	8085.01	10649.1		0.0225792		3607.3	8329.59		2.30909		1.20733
BLOCK1	AK000078	AK000078P00670	670	2211.29	1985.34	2000.07	2699.53	6769.05	1887.39		0.380711		2000.07	2699.53		1.34972		0.432658
BLOCK1	AK000081	AK000081P01412	1412	10888.3	11085.6	11727.8	330.46	6385.45	66.99		0.0533512		11085.6	330.46		0.0298097		-5.06807
BLOCK1	AK000085	AK000085P01194	1194	375.39	154.39	401.08	613.59	362.16	348.5		0.29118		375.39	362.16		0.964757		-0.051763
BLOCK1	AK000093	AK000093P02108	2108	1172.31	810.77	1128.25	1940.5	13.13	2784.95		0.528541		1128.25	1940.5		1.71992		0.782342
BLOCK1	AK000104	AK000104P01559	1559	436.28	248.92	452.52	564.09	12.24	604.73		0.919038		436.28	564.09		1.29295		0.370671
BLOCK1	AK000110	AK000110P00664	664	574.19	1572.9	503.62	531.52	175.52	281.79		0.322167		574.19	281.79		0.490761		-1.02691
BLOCK1	AK000130	AK000130P00952	952	410	241.11	601.86	304.3	391.97	330.63		0.601907		410	330.63		0.806415		-0.310406
BLOCK1	AK000146	AK000146P00656	656	52.8	294.47	31	25.49	26.27	362.85		0.950928		52.8	26.27		0.497538		-1.00712
BLOCK1	AK000173	AK000173P01388	1388	3104.33	2629.54	3092.23	3363.25	633.98	1033.9		0.238842		3092.23	1033.9		0.334354		-1.58055
BLOCK1	AK000177	AK000177P01179	1179	254.68	482.52	275.3	121.79	133.48	546.29		0.736072		275.3	133.48		0.484853		-1.04438
BLOCK1	AK000183	AK000183P00303	303	2877.3	3401.24	3088.33	2905.21	4117.36	3273.02		0.275487		3088.33	3273.02		1.0598		0.0837955
BLOCK1	AK000194	AK000194P00839	839	7752.69	7076.28	7079.05	6245.92	4452.52	3210.51		0.05965		7079.05	4452.52		0.628971		-0.668934
BLOCK1	AK000206	AK000206P01274	1274	1552.42	845.89	1479.2	1368.42	2484.32	2563.61		0.257216		1479.2	2484.32		1.6795		0.748034
BLOCK1	AK000220	AK000220P00632	632	221.3	68.15	113.22	246.68	84.8	455.13		0.354218		113.22	246.68		2.17877		1.12351
BLOCK1	AK000231	AK000231P00433	433	2020.37	1794.62	2181.68	1582.93	3676.19	5248.74		0.281449		2020.37	3676.19		1.81956		0.863592
BLOCK1	AK000249	AK000249P00921	921	22.05	38.98	62.73	79.09	464.39	189.78		0.213864		38.98	189.78		4.86865		2.28352
BLOCK1	AK000253	AK000253P00780	780	867.62	847.51	784.66	978.1	1522.6	2425.17		0.211949		847.51	1522.6		1.79656		0.845235
BLOCK1	AK000262	AK000262P00588	588	10591	10463.4	10289.3	8429.86	2670.18	1363.05		0.0950022		10463.4	2670.18		0.255194		-1.97034
BLOCK1	AK000275	AK000275P03329	3329	11137.2	9797.71	11174.4	14029.5	15599.9	12304.6		0.138062		11137.2	14029.5		1.2597		0.333085
BLOCK1	AK000291	AK000291P01063	1063	1451.7	1155.43	1390.17	2373.78	3083.45	434.8		0.532709		1390.17	2373.78		1.70755		0.771925
BLOCK1	AK000305	AK000305P00646	646	544.68	240.66	604.66	1753.65	50.57	721.48		0.466647		544.68	721.48		1.32459		0.405551
BLOCK1	AK000313	AK000313P00665	665	2425.71	1425.77	2046.43	2119.42	168.51	351.93		0.117754		2046.43	351.93		0.171973		-2.53975
BLOCK1	AK000315	AK000315P01744	1744	14586.5	13785.2	14966.3	15674.1	14384.3	12427		0.825868		14586.5	14384.3		0.986141		-0.0201338
BLOCK1	AK000317	AK000317P00728	728	1752.92	3023.66	1946.3	2632.77	6714.4	5171.3		0.0961534		1946.3	5171.3		2.65699		1.40979
BLOCK1	AK000318	AK000318P01614	1614	10477.6	11499.8	12207.3	11485.4	10918.3	2866.02		0.453217		11499.8	10918.3		0.949433		-0.0748616
BLOCK1	AK000327	AK000327P01853	1853	219.69	84.03	187.43	224.87	974.74	1116.71		0.18137		187.43	974.74		5.20055		2.37867
BLOCK1	AK000330	AK000330P01900	1900	2114.64	2224.76	2797.78	85.14	3020.74	4609.85		0.882169		2224.76	3020.74		1.35778		0.441252
BLOCK1	AK000346	AK000346P01066	1066	4952.58	5304.44	4492.09	4332.25	1032.47	1233.47		0.129919		4952.58	1233.47		0.249056		-2.00546
BLOCK1	AK000357	AK000357P02410	2410	7540.16	7070.68	7641.68	6526.37	7048.9	7644.28		0.411864		7540.16	7048.9		0.934848		-0.097197
BLOCK1	AK000366	AK000366P00986	986	58.07	66.77	88.35	245.15	694.45	223.98		0.17964		66.77	245.15		3.67156		1.87639
BLOCK1	AK000368	AK000368P00847	847	185.91	132.79	185.61	85	20.51	932.22		0.595691		185.61	85		0.457949		-1.12674
BLOCK1	AK000373	AK000373P02093	2093	400.49	233.08	486.36	460.3	329.25	379.69		0.81701		400.49	379.69		0.948064		-0.0769442
BLOCK1	AK000374	AK000374P01216	1216	4152.86	3561.05	4520.66	4834.79	3005.17	5569.89		0.504447		4152.86	4834.79		1.16421		0.219348
BLOCK1	AK000388	AK000388P01523	1523	3051.49	3851.39	3773.58	4858.74	4242.1	1967.05		0.912576		3773.58	4242.1		1.12416		0.168845
BLOCK1	AK000391	AK000391P01726	1726	11758.4	11470.7	11476.4	12271.2	11802.2	7135.49		0.53949		11476.4	11802.2		1.02839		0.0403906
BLOCK1	AK000409	AK000409P00060	60	488.05	822.97	540.38	1113.26	894	380.37		0.523159		540.38	894		1.65439		0.726301
BLOCK1	AK000420	AK000420P01236	1236	32.5	35.41	49.91	62.34	121.71	67.32		0.17054		35.41	67.32		1.90116		0.926878
BLOCK1	AK000430	AK000430P00658	658	8664.27	8020.16	8719.4	9298.73	7352.91	12345.5		0.445468		8664.27	9298.73		1.07323		0.101955
BLOCK1	AK000438	AK000438P00065	65	11518.2	11714	10208.1	12190.7	12779.2	11094.1		0.0164311		11518.2	12190.7		1.05839		0.0818672
BLOCK1	AK000443	AK000443P00489	489	1566.91	1461.9	1835.3	1671.32	2026.15	3880.05		0.262346		1566.91	2026.15		1.29309		0.370819
BLOCK1	AK000471	AK000471P00950	950	445.49	193.94	421	508.57	334.31	375.41		0.432158		421	375.41		0.89171		-0.165353
BLOCK1	AK000483	AK000483P01611	1611	3623.86	3497.18	3402.36	2574.63	2815.99	3233.14		0.131181		3497.18	2815.99		0.805217		-0.31255
BLOCK1	AK000490	AK000490P01690	1690	2387.73	2811.98	2947.98	2157.39	3477.62	4280.05		0.322823		2811.98	3477.62		1.23672		0.306514
BLOCK1	AK000512	AK000512P00911	911	1240.06	923.99	1349.72	16.74	2711.63	4655.45		0.434653		1240.06	2711.63		2.18669		1.12875
BLOCK1	AK000538	AK000538P00864	864	2931.4	2419.95	3040.16	3927.94	3942.79	3210.43		0.15045		2931.4	3927.94		1.33995		0.422183
BLOCK1	AK000540	AK000540P00100	100	11947.8	11365.3	10588.9	9634.29	10660.1	8607.23		0.076689		11365.3	9634.29		0.847694		-0.238384
BLOCK1	AK000546	AK000546P01283	1283	1466.2	1415.96	1461.06	1625.92	3311.69	1447.42		0.380372		1461.06	1625.92		1.11284		0.154241
BLOCK1	AK000591	AK000591P00521	521	1906.1	1461.9	1834.75	153.18	1213.64	1243.67		0.198146		1834.75	1213.64		0.661474		-0.596243
BLOCK1	AK000627	AK000627P00224	224	1419.38	1149.69	1426.7	2802.28	2812.08	3863.17		0.0284753		1419.38	2812.08		1.9812		0.986377
BLOCK1	AK000630	AK000630P01026	1026	2422.4	2243.85	2818.45	3804.48	5794.2	5805.76		0.0555492		2422.4	5794.2		2.39193		1.25817
BLOCK1	AK000694	AK000694P02538	2538	34.36	29.78	85.01	49.63	16.18	31.93		0.478195		34.36	31.93		0.929278		-0.105817
BLOCK1	AK000700	AK000700P01648	1648	8774.17	7878.86	9543.46	9630.98	9901.88	8197.98		0.656144		8774.17	9630.98		1.09765		0.13442
BLOCK1	AK000709	AK000709P01475	1475	143.8	1328.29	117.7	70.17	206.98	288.6		0.479847		143.8	206.98		1.43936		0.525428
BLOCK1	AK000719	AK000719P00012	12	27.72	16.82	19.93	20.31	346	85.14		0.334374		19.93	85.14		4.27195		2.0949
BLOCK1	AK000720	AK000720P00223	223	11492.1	9506.74	11348.4	13762.4	11745	12641.1		0.0264112		11348.4	12641.1		1.11391		0.155635
BLOCK1	AK000723	AK000723P01556	1556	362.91	170.02	451.4	524.69	77.6	117.5		0.60056		362.91	117.5		0.323772		-1.62695
BLOCK1	AK000728	AK000728P01129	1129	1696.74	1184.11	1584.88	1705.16	2501.83	2926.45		0.180959		1584.88	2501.83		1.57856		0.65861
BLOCK1	AK000756	AK000756P01590	1590	11830.1	10719.7	10715.7	10582	5702.31	4582.96		0.107618		10719.7	5702.31		0.531948		-0.910642
BLOCK1	AK000760	AK000760P01230	1230	190.66	93.33	158.81	306.42	318.9	389.91		0.0366301		158.81	318.9		2.00806		1.0058
BLOCK1	AK000765	AK000765P00669	669	6289.29	8188.9	6840.89	7189.67	7394.64	2392.37		0.455892		6840.89	7189.67		1.05098		0.0717415
BLOCK1	AK000781	AK000781P00552	552	16.86	14.3	17.99	91.31	36.36	34.49		0.178084		16.86	36.36		2.15658		1.10875
BLOCK1	AK000809	AK000809P00149	149	597.6	1011.43	566.81	743.33	261.78	470.39		0.474708		597.6	470.39		0.787132		-0.345323
BLOCK1	AK000812	AK000812P01092	1092	5420.92	5646.77	5528.81	6354.77	4984.25	9423.77		0.407501		5528.81	6354.77		1.14939		0.200871
BLOCK1	AK000815	AK000815P00159	159	40.67	28.52	27.66	31.64	96.1	15.74		0.611039		28.52	31.64		1.1094		0.149776
BLOCK1	AK000846	AK000846P00575	575	353.6	135.95	319.8	464.8	204.03	249		0.577867		319.8	249		0.778612		-0.361024
BLOCK1	AK000854	AK000854P00259	259	1272.14	1438.33	1402.43	1859.72	3050.92	2994.73		0.0647515		1402.43	2994.73		2.13539		1.0945
BLOCK1	AK000886	AK000886P00458	458	659.46	272.89	660.93	627.62	1117.97	5980.3		0.342638		659.46	1117.97		1.69528		0.761524
BLOCK1	AK000891	AK000891P00941	941	606.53	281.81	661.23	1065.58	492.27	135.63		0.886009		606.53	492.27		0.811617		-0.301129
BLOCK1	AK000897	AK000897P01097	1097	578.44	243.4	609.85	561.08	419.84	442.38		0.980138		578.44	442.38		0.764781		-0.386881
BLOCK1	AK000900	AK000900P00573	573	285.08	87.73	272.53	221.57	990.82	858.04		0.236869		272.53	858.04		3.14842		1.65463
BLOCK1	AK000906	AK000906P00214	214	2059.12	1360.25	1763.69	3263.33	18397.7	3723.07		0.321598		1763.69	3723.07		2.11095		1.0779
BLOCK1	AK000914	AK000914P00544	544	269.27	118.75	196.93	915.67	420.25	535.12		0.0593476		196.93	535.12		2.71731		1.44218
BLOCK1	AK000923	AK000923P00491	491	5263.63	5601.98	6037.69	4536.92	283.57	634.65		0.132165		5601.98	634.65		0.11329		-3.1419
BLOCK1	AK000925	AK000925P00104	104	5588.79	5287.51	5124.05	6117.03	5391.83	10891.3		0.3621		5287.51	6117.03		1.15688		0.210243
BLOCK1	AK000938	AK000938P00464	464	2036.22	2816.86	1907.79	2526.46	755.23	1722.96		0.52333		2036.22	1722.96		0.846156		-0.241004
BLOCK1	AK000943	AK000943P00900	900	11601.7	12330	11354.7	11673.9	10422.1	11175.4		0.393337		11601.7	11175.4		0.963255		-0.0540097
BLOCK1	AK000959	AK000959P00381	381	31.38	15.63	19.09	17.61	65.26	65.26		0.315304		19.09	65.26		3.41854		1.77338
BLOCK1	AK000962	AK000962P00954	954	6873.85	5608.39	5861.84	5344.38	7747.44	31.82		0.528736		5861.84	5344.38		0.911724		-0.133331
BLOCK1	AK000975	AK000975P00287	287	5240.41	4800	5118.03	80.47	13290.4	14857.8		0.457627		5118.03	13290.4		2.59679		1.37673
BLOCK1	AK001001	AK001001P00427	427	2402.43	2312.91	2619.86	2594.18	79.36	310.02		0.219462		2402.43	310.02		0.129044		-2.95406
BLOCK1	AK001003	AK001003P00562	562	328.06	154.02	360.99	20.11	120.35	95.06		0.140843		328.06	95.06		0.289764		-1.78705
BLOCK1	AK001004	AK001004P01109	1109	22.19	20.69	28.22	24.66	116.29	12.33		0.510572		22.19	24.66		1.11131		0.152263
BLOCK1	AK001019	AK001019P01500	1500	1359.06	848.95	1430.89	2401.23	2259.89	1539.76		0.158361		1359.06	2259.89		1.66283		0.733643
BLOCK1	AK001040	AK001040P01021	1021	326.27	147.79	310.33	205.61	300.61	19.74		0.573449		310.33	205.61		0.662553		-0.593893
BLOCK1	AK001053	AK001053P00458	458	1558.3	1243.38	1569.25	2899.3	1768.81	1083.31		0.475651		1558.3	1768.81		1.13509		0.182806
BLOCK1	AK001070	AK001070P00543	543	2888.5	2565.45	2951.85	4103.28	3741.62	3357.99		0.0713464		2888.5	3741.62		1.29535		0.373343
BLOCK1	AK001072	AK001072P00808	808	4965.53	5028.64	4946.48	7074.29	5086.95	577.69		0.737983		4965.53	5086.95		1.02445		0.0348532
BLOCK1	AK001073	AK001073P00899	899	6783.08	6041.75	5971.28	6176.01	9470.37	4009.04		0.87587		6041.75	6176.01		1.02222		0.0317086
BLOCK1	AK001077	AK001077P00586	586	1344.36	2232.59	1595.67	3084.6	2997.91	2083.15		0.119517		1595.67	2997.91		1.87878		0.909795
BLOCK1	AK001080	AK001080P00379	379	9824.12	10439.8	11183.5	9668.43	18659.3	20863.7		0.193348		10439.8	18659.3		1.78732		0.837802
BLOCK1	AK001094	AK001094P00601	601	179.1	114.28	189.82	267.45	553.95	1150.78		0.189343		179.1	553.95		3.09296		1.62899
BLOCK1	AK001149	AK001149P00481	481	163.18	117.94	189.4	275.72	1110.98	356.3		0.274931		163.18	356.3		2.18348		1.12663
BLOCK1	AK001155	AK001155P01079	1079	1285.55	1190.2	1191.59	1305.16	1222.94	1242.57		0.0631979		1191.59	1242.57		1.04278		0.0604392
BLOCK1	AK001170	AK001170P00305	305	1096.03	654.57	1144.09	920.11	2393.03	3741.3		0.232775		1096.03	2393.03		2.18336		1.12655
BLOCK1	AK001176	AK001176P00237	237	209.98	88.23	222.49	78.38	132.43	57.35		0.324165		209.98	78.38		0.373274		-1.42169
BLOCK1	AK001179	AK001179P00588	588	4766.33	4416.41	4615.97	5524.69	7330.37	10512.1		0.165567		4615.97	7330.37		1.58805		0.667252
BLOCK1	AK001201	AK001201P00930	930	5301.79	5254.22	5097.56	3155.43	3740.71	3341.27		0.0102642		5254.22	3341.27		0.635921		-0.65308
BLOCK1	AK001227	AK001227P01621	1621	14356.2	13505.8	14896.3	13510.3	13615.6	205.44		0.394742		14356.2	13510.3		0.941078		-0.0876131
BLOCK1	AK001238	AK001238P01140	1140	56.47	3766.86	59.6	63.25	112.62	125.11		0.434163		59.6	112.62		1.8896		0.918079
BLOCK1	AK001240	AK001240P00126	126	1582.36	1301.08	1466.92	1764.71	3775.57	3677.8		0.154341		1466.92	3677.8		2.50716		1.32605
BLOCK1	AK001243	AK001243P00614	614	1424.98	1312.1	1630.94	2325.38	3567.3	560.6		0.546327		1424.98	2325.38		1.63187		0.706525
BLOCK1	AK001253	AK001253P00536	536	1489.69	934.07	1210.06	478.61	771.99	1138.3		0.2998		1210.06	771.99		0.637977		-0.648425
BLOCK1	AK001264	AK001264P00825	825	9843.41	8239.48	6740.18	232.8	11332.2	7506.38		0.672029		8239.48	7506.38		0.911026		-0.134436
BLOCK1	AK001283	AK001283P01131	1131	5253.74	6693.15	4944.71	6281.26	5450.64	1870.22		0.45294		5253.74	5450.64		1.03748		0.0530808
BLOCK1	AK001284	AK001284P00911	911	6390.91	6793.25	6955.15	8194.82	5007.03	3814.21		0.553505		6793.25	5007.03		0.73706		-0.440147
BLOCK1	AK001324	AK001324P00473	473	73.2	229.25	77.28	326.42	222.27	97.47		0.394681		77.28	222.27		2.87616		1.52415
BLOCK1	AK001347	AK001347P00333	333	9047.74	10308.2	9216.62	12360	10679.7	646.68		0.693204		9216.62	10679.7		1.15875		0.212565
BLOCK1	AK001358	AK001358P00894	894	4668.72	3649.9	4966.45	6045.82	19064.6	18749.5		0.148212		4668.72	18749.5		4.01598		2.00575
BLOCK1	AK001383	AK001383P01814	1814	27.5	177.82	24.88	35.08	54.45	232.08		0.781256		27.5	54.45		1.98		0.9855
BLOCK1	AK001408	AK001408P01741	1741	723.72	344.85	602.76	835.11	1107.12	953.64		0.16482		602.76	953.64		1.58212		0.661861
BLOCK1	AK001459	AK001459P01165	1165	160.66	103.42	218.44	330.03	266.76	7515.12		0.396638		160.66	330.03		2.05421		1.03859
BLOCK1	AK001463	AK001463P00812	812	13025	14437.9	14035.3	14946.9	13147.4	12.03		0.45601		14035.3	13147.4		0.936737		-0.0942833
BLOCK1	AK001475	AK001475P01642	1642	10802.3	10077.1	11414.7	7384.91	7646.93	8262.83		0.00952896		10802.3	7646.93		0.707896		-0.498391
BLOCK1	AK001481	AK001481P02607	2607	584.39	339.95	649.02	789.08	598.06	20.52		0.865182		584.39	598.06		1.02339		0.0333587
BLOCK1	AK001488	AK001488P02052	2052	9093.97	9651.02	10108.6	10047.7	14728.3	17023.8		0.134076		9651.02	14728.3		1.52609		0.609842
BLOCK1	AK001508	AK001508P02153	2153	7780.42	7398.29	7756.02	6384.98	2836.7	736.41		0.117237		7756.02	2836.7		0.365742		-1.4511
BLOCK1	AK001513	AK001513P01615	1615	1227	817.45	1193.21	1888.41	1324.44	2005.14		0.0173236		1193.21	1888.41		1.58263		0.662324
BLOCK1	AK001533	AK001533P02391	2391	1194.65	917.46	1515.72	1174.17	702.26	596.62		0.293871		1194.65	702.26		0.587837		-0.766511
BLOCK1	AK001566	AK001566P02366	2366	1411.63	1558.6	1194.8	1181.19	825.96	2473.64		0.877791		1411.63	1181.19		0.836756		-0.257121
BLOCK1	AK001583	AK001583P02297	2297	703.44	490.14	618.47	478.38	976.21	1411.72		0.364082		618.47	976.21		1.57843		0.658488
BLOCK1	AK001605	AK001605P02548	2548	2265.96	1684.63	2194.87	2289.54	5140.62	5213.32		0.182405		2194.87	5140.62		2.34211		1.22781
BLOCK1	AK001611	AK001611P00844	844	2616.11	2241.93	2568.37	1701.43	9637.98	5812.46		0.309168		2568.37	5812.46		2.26309		1.1783
BLOCK1	AK001632	AK001632P01792	1792	63.81	45.77	62.59	55.09	135.97	13.56		0.818167		62.59	55.09		0.880173		-0.184142
BLOCK1	AK001657	AK001657P02276	2276	6398.49	5984.76	7164.09	11028.8	9789.41	3677.53		0.587939		6398.49	9789.41		1.52996		0.61349
BLOCK1	AK001683	AK001683P01243	1243	5752.57	5507.67	5965.55	5507.9	1107.52	98.46		0.17291		5752.57	1107.52		0.192526		-2.37687
BLOCK1	AK001685	AK001685P01360	1360	8259.59	9147.36	8549.96	10142	5588.29	6632.05		0.534651		8549.96	6632.05		0.775682		-0.366463
BLOCK1	AK001698	AK001698P01759	1759	5057.41	6216.44	5191.86	5417.85	6172.85	5317.91		0.334656		5191.86	5417.85		1.04353		0.061469
BLOCK1	AK001700	AK001700P03598	3598	9125.64	11001.9	11007.2	22.41	7749.39	7037.3		0.0980498		11001.9	7037.3		0.639646		-0.644654
BLOCK1	AK001722	AK001722P01920	1920	3425.36	3480.15	3580.24	4411.75	3950.79	3835.93		0.119018		3480.15	3950.79		1.13524		0.182992
BLOCK1	AK001729	AK001729P01815	1815	2351.97	1847.19	2391.33	61.21	4793.89	72.82		0.78154		2351.97	72.82		0.0309613		-5.01339
BLOCK1	AK001734	AK001734P01810	1810	3670.91	2995.43	3447.08	3877.98	3288.12	4044.89		0.0909491		3447.08	3877.98		1.125		0.169931
BLOCK1	AK001769	AK001769P01773	1773	121.94	52.35	251.5	157.9	373.44	309.85		0.269529		121.94	309.85		2.541		1.3454
BLOCK1	AK001778	AK001778P00111	111	346.23	200.07	480.65	439.96	220.27	308.22		0.82881		346.23	308.22		0.890217		-0.16777
BLOCK1	AK001780	AK001780P01350	1350	3315.44	3269.32	3013.41	94.93	2158.39	1180.95		0.080028		3269.32	1180.95		0.361222		-1.46904
BLOCK1	AK001784	AK001784P01385	1385	1185.53	566.63	1175.69	1179.13	37.04	420		0.191866		1175.69	420		0.357237		-1.48505
BLOCK1	AK001787	AK001787P00457	457	1876.12	3637.32	1721.44	2068.36	2806.03	3354.67		0.688501		1876.12	2806.03		1.49566		0.580778
BLOCK1	AK001795	AK001795P00113	113	3925.25	4193.12	4282.03	3070.92	2663.79	1436.3		0.0965088		4193.12	2663.79		0.635276		-0.654544
BLOCK1	AK001798	AK001798P01264	1264	250.74	378.48	224.22	123.17	36.82	161.18		0.169684		250.74	123.17		0.491226		-1.02554
BLOCK1	AK001866	AK001866P00676	676	87.64	36.97	59.86	70.72	391.46	439.77		0.203215		59.86	391.46		6.53959		2.7092
BLOCK1	AK001867	AK001867P00652	652	3325.35	2824.21	3254.88	3679.81	4280.78	3252.42		0.303454		3254.88	3679.81		1.13055		0.177027
BLOCK1	AK001878	AK001878P01241	1241	636.2	315.47	652.21	1085.71	836.65	2554.54		0.180062		636.2	1085.71		1.70655		0.771087
BLOCK1	AK001926	AK001926P00477	477	3894.51	3785.1	4293.14	109.48	5935.29	5102.71		0.892391		3894.51	5102.71		1.31023		0.389822
BLOCK1	AK001930	AK001930P00647	647	2195.35	2655.56	2132.18	2457.76	3563.27	2378.97		0.162325		2195.35	2457.76		1.11953		0.162893
BLOCK1	AK001931	AK001931P00428	428	2312.62	3503.23	2392.31	3369.53	4250.37	3419.17		0.010749		2392.31	3419.17		1.42923		0.515242
BLOCK1	AK001962	AK001962P00905	905	404.58	618.75	335.7	249.77	9258.84	6950.91		0.198897		404.58	6950.91		17.1806		4.1027
BLOCK1	AK001979	AK001979P00375	375	86.23	61.87	133.22	100.31	423.62	53.01		0.539712		86.23	100.31		1.16328		0.218204
BLOCK1	AK001980	AK001980P00829	829	9238.02	10063.4	9219.41	8012.72	8885.35	4159.25		0.192763		9238.02	8012.72		0.867363		-0.205292
BLOCK1	AK001990	AK001990P00921	921	436.14	183.95	364.87	540.15	521.22	637.15		0.0758023		364.87	540.15		1.48039		0.565978
BLOCK1	AK001998	AK001998P01191	1191	415.45	168.29	321.52	484.55	251.36	20.65		0.731448		321.52	251.36		0.781787		-0.355153
BLOCK1	AK002004	AK002004P00937	937	694.98	273.32	659.82	769.97	688.98	2602.37		0.293334		659.82	769.97		1.16694		0.22273
BLOCK1	AK002018	AK002018P01090	1090	1622.17	900.47	1507.16	89.89	1162.09	1433.72		0.501335		1507.16	1162.09		0.771046		-0.375111
BLOCK1	AK002024	AK002024P01139	1139	5218.63	6424.7	5682.36	7184.14	5128.15	4180.81		0.827871		5682.36	5128.15		0.902468		-0.148052
BLOCK1	AK002027	AK002027P01625	1625	2426.58	1929.89	2833	2612.37	38.76	4237.09		0.926386		2426.58	2612.37		1.07656		0.106435
BLOCK1	AK002040	AK002040P00854	854	942.85	849.73	717.05	1467.67	1828.86	814.46		0.170943		849.73	1467.67		1.72722		0.788451
BLOCK1	AK002042	AK002042P00968	968	14.8	15.29	16.76	15.34	51	67.45		0.190508		15.29	51		3.33551		1.73791
BLOCK1	AK002059	AK002059P00783	783	4719.99	4619.98	5069.71	4729.31	4469.06	5859.87		0.534559		4719.99	4729.31		1.00197		0.00284591
BLOCK1	AK002082	AK002082P01278	1278	3414.91	3560.32	3709.28	6633.03	6275.46	1291.59		0.581955		3560.32	6275.46		1.76261		0.817714
BLOCK1	AK002097	AK002097P00807	807	137.17	47.8	118.27	122.51	65.51	142.34		0.529593		118.27	122.51		1.03585		0.0508153
BLOCK1	AK002100	AK002100P00634	634	3287.38	5819.39	4307.29	5640.98	5238.28	55.28		0.707522		4307.29	5238.28		1.21614		0.282313
BLOCK1	AK002113	AK002113P01059	1059	375.89	138.7	341.84	324.69	961.88	1773.77		0.229986		341.84	961.88		2.81383		1.49254
BLOCK1	AK002145	AK002145P01654	1654	346.05	714.01	345.33	908.72	993.04	1447.29		0.115266		346.05	993.04		2.86964		1.52087
BLOCK1	AK002152	AK002152P01512	1512	4524.72	4449.78	4378.53	4144.63	5791.1	5314.43		0.347697		4449.78	5314.43		1.19431		0.256181
BLOCK1	AK002178	AK002178P00379	379	325.33	115.01	256.06	199.04	285.31	351.35		0.654007		256.06	285.31		1.11423		0.156048
BLOCK1	AK002210	AK002210P01336	1336	1263.15	838.26	1302.21	1851.86	1428.49	1483.83		0.0793167		1263.15	1483.83		1.17471		0.2323
BLOCK1	AK021432	AK021432P00792	792	49.98	680.83	52.06	135.97	126.4	109.61		0.579386		52.06	126.4		2.42797		1.27975
BLOCK1	AK021440	AK021440P01137	1137	2396.62	1856.3	2080.38	2446.1	3609.12	3459.79		0.176639		2080.38	3459.79		1.66306		0.733837
BLOCK1	AK021445	AK021445P00553	553	3708.62	3194.21	3636.76	3155.96	4749.87	4779.76		0.382963		3636.76	4749.87		1.30607		0.385234
BLOCK1	AK021448	AK021448P00811	811	4661.9	3932.12	4377.36	4251.95	2178.37	1935.71		0.123642		4377.36	2178.37		0.497645		-1.00681
BLOCK1	AK021455	AK021455P00330	330	19591	16436.8	18556.9	18734.7	3954.72	3961.36		0.161069		18556.9	3961.36		0.213471		-2.22789
BLOCK1	AK021491	AK021491P00035	35	5327.14	5108.61	5323.35	6649.03	8519.06	9946.48		0.0837463		5323.35	8519.06		1.60032		0.67836
BLOCK1	AK021536	AK021536P00860	860	23513.6	21449.9	21682	21582.4	9438.63	8778.33		0.126008		21682	9438.63		0.435321		-1.19985
BLOCK1	AK021547	AK021547P00090	90	717.92	337.39	667.66	647.35	571.24	1774.79		0.353061		667.66	647.35		0.96958		-0.0445677
BLOCK1	AK021562	AK021562P00212	212	205.09	73.04	218.04	194.48	576.7	46.9		0.65068		205.09	194.48		0.948267		-0.0766354
BLOCK1	AK021577	AK021577P00319	319	4304.9	5052.72	4676.85	5386.21	5118.95	3755.03		0.908384		4676.85	5118.95		1.09453		0.130311
BLOCK1	AK021600	AK021600P01341	1341	2702.76	2109.28	2705.56	4057.36	4727.4	5944.49		0.0492904		2702.76	4727.4		1.7491		0.806614
BLOCK1	AK021618	AK021618P00779	779	87.08	61.93	85.6	169.58	208.88	30.99		0.430184		85.6	169.58		1.98107		0.986283
BLOCK1	AK021622	AK021622P01488	1488	6430.38	5397.71	5778.39	7460.6	7132.2	3626.68		0.880009		5778.39	7132.2		1.23429		0.30368
BLOCK1	AK021623	AK021623P01001	1001	1473.11	969.14	1178.46	1099.22	1200.82	460.89		0.410214		1178.46	1099.22		0.93276		-0.100423
BLOCK1	AK021645	AK021645P00943	943	964.74	400.88	987.53	1265.54	1692.04	2121.95		0.0978704		964.74	1692.04		1.75388		0.810552
BLOCK1	AK021670	AK021670P00772	772	36.57	503.16	14.95	33.17	33.82	20.11		0.424865		36.57	33.17		0.907028		-0.140782
BLOCK1	AK021680	AK021680P01092	1092	8034.61	6293.95	7914.43	8340.43	67.75	5996.54		0.306136		7914.43	5996.54		0.757672		-0.400355
BLOCK1	AK021695	AK021695P01332	1332	8552.57	8697.05	9373.41	9105.58	6101.58	8373.49		0.380605		8697.05	8373.49		0.962797		-0.0546971
BLOCK1	AK021738	AK021738P00922	922	1351.32	879.48	1377.36	1694.41	2111.82	1950.85		0.114988		1351.32	1950.85		1.44366		0.529734
BLOCK1	AK021759	AK021759P00649	649	10015.2	10462	9619.43	11969.7	8978.96	260.4		0.469654		10015.2	8978.96		0.896532		-0.157572
BLOCK1	AK021784	AK021784P02079	2079	858.72	1422.99	1260.12	1603.76	592.83	1338.67		0.996608		1260.12	1338.67		1.06234		0.0872392
BLOCK1	AK021788	AK021788P00678	678	35.67	316.85	63.97	208.88	318.9	63.61		0.417059		63.97	208.88		3.26528		1.70721
BLOCK1	AK021790	AK021790P00002	2	9196.06	8524.37	8613.26	13010.9	14639.7	11453.2		0.0482953		8613.26	13010.9		1.51057		0.595092
BLOCK1	AK021798	AK021798P00692	692	1297.77	1007.07	1354.35	1652.03	5725.39	1417.08		0.373444		1297.77	1652.03		1.27298		0.348205
BLOCK1	AK021848	AK021848P00741	741	469.76	175.71	424.78	209.48	622.3	894.71		0.457647		424.78	622.3		1.46499		0.550894
BLOCK1	AK021854	AK021854P00740	740	873.54	975.55	797.62	927.56	1457.7	1060.42		0.16399		873.54	1060.42		1.21393		0.27969
BLOCK1	AK021860	AK021860P00658	658	3362.78	4016.59	3135.95	2506.21	7303.06	4523.09		0.399292		3362.78	4523.09		1.34504		0.427654
BLOCK1	AK021871	AK021871P00400	400	12450.5	12338.7	12390.9	12442.3	11059.1	8585.27		0.267571		12390.9	11059.1		0.89252		-0.164044
BLOCK1	AK021886	AK021886P02134	2134	2079.65	1882.29	2091.05	3146.64	3371.79	1723.14		0.323859		2079.65	3146.64		1.51306		0.597471
BLOCK1	AK021889	AK021889P01245	1245	173.89	108.31	171.44	38.81	13.61	18.19		0.0178743		171.44	18.19		0.106101		-3.23649
BLOCK1	AK021912	AK021912P01832	1832	267.87	95.35	202.75	88.47	2018.88	396.99		0.423616		202.75	396.99		1.95803		0.969401
BLOCK1	AK021929	AK021929P00125	125	10246.3	10723.2	10199.9	11151.6	16517	376.04		0.842318		10246.3	11151.6		1.08835		0.122145
BLOCK1	AK021933	AK021933P01343	1343	356.13	135.4	383.99	372.88	573.83	402.25		0.37754		356.13	402.25		1.1295		0.175688
BLOCK1	AK021957	AK021957P00160	160	416.2	179.12	547.69	484.98	875.93	103.83		0.775941		416.2	484.98		1.16526		0.220648
BLOCK1	AK022014	AK022014P00635	635	387.53	166.96	455.6	507.5	323.7	1171.74		0.228341		387.53	507.5		1.30958		0.3891
BLOCK1	AK022032	AK022032P00159	159	3161.13	3207.61	3318.48	3212.59	3644.88	12.46		0.512306		3207.61	3212.59		1.00155		0.00223813
BLOCK1	AK022058	AK022058P01712	1712	622.23	1958.92	615.8	708.79	250.73	159.4		0.322262		622.23	250.73		0.402954		-1.31131
BLOCK1	AK022118	AK022118P00273	273	227.64	136.25	374.43	20.99	455.02	676.02		0.507567		227.64	455.02		1.99886		0.999176
BLOCK1	AK022122	AK022122P01116	1116	288.31	121.74	280.53	191.16	302.86	469.4		0.435663		280.53	302.86		1.0796		0.110496
BLOCK1	AK022138	AK022138P01568	1568	484.7	217.74	565.75	689.72	1002.21	499.7		0.344627		484.7	689.72		1.42298		0.508919
BLOCK1	AK022140	AK022140P02043	2043	304.96	110.87	266.19	350.16	490.17	371.46		0.228055		266.19	371.46		1.39547		0.48075
BLOCK1	AK022142	AK022142P02260	2260	362.11	159.5	355.17	403.75	1114.11	867.77		0.196615		355.17	867.77		2.44325		1.2888
BLOCK1	AK022147	AK022147P01847	1847	1417.83	1384.19	1890.99	32.75	3349.93	39.14		0.75819		1417.83	39.14		0.0276056		-5.1789
BLOCK1	AK022156	AK022156P01515	1515	592.49	269.37	596.79	802.55	1064.28	1728.94		0.118165		592.49	1064.28		1.79628		0.845015
BLOCK1	AK022166	AK022166P01519	1519	2216.58	3003.23	1977.68	3836.8	1550.13	2751.79		0.764748		2216.58	2751.79		1.24146		0.312035
BLOCK1	AK022172	AK022172P01105	1105	157.89	745.8	140.96	140.44	499.56	413.85		0.985565		157.89	413.85		2.62113		1.39019
BLOCK1	AK022183	AK022183P00825	825	580.5	622.3	637.43	521.71	354.9	430.1		0.103086		622.3	430.1		0.691146		-0.532938
BLOCK1	AK022184	AK022184P00361	361	34.15	1199.66	42.96	45.12	27.91	13.95		0.413966		42.96	27.91		0.649674		-0.622212
BLOCK1	AK022213	AK022213P00814	814	466.66	201.57	494.17	352.88	588.68	470		0.644113		466.66	470		1.00716		0.0102889
BLOCK1	AK022217	AK022217P00839	839	1099.05	679.88	1043.52	1299.24	1476.87	1168.21		0.220708		1043.52	1299.24		1.24506		0.31621
BLOCK1	AK022227	AK022227P00540	540	8354.22	7776.75	7331.19	7099.06	22347.8	7772.48		0.457156		7776.75	7772.48		0.999451		-0.000792362
BLOCK1	AK022237	AK022237P00935	935	544.85	231.09	45700.4	846.88	117.11	171.49		0.425049		544.85	171.49		0.314747		-1.66773
BLOCK1	AK022240	AK022240P00481	481	2903.06	2505.17	3065.98	5224.57	2918.33	1206.63		0.831706		2903.06	2918.33		1.00526		0.00756864
BLOCK1	AK022251	AK022251P00724	724	1830.05	1743.72	1787.77	1425.96	419.45	174.77		0.0924856		1787.77	419.45		0.234622		-2.09159
BLOCK1	AK022252	AK022252P00778	778	1065.01	660.74	1165.13	1461.17	335.81	713.08		0.678219		1065.01	713.08		0.669552		-0.578731
BLOCK1	AK022255	AK022255P01096	1096	334.87	159.06	383.35	296.9	1454.96	3068.62		0.236514		334.87	1454.96		4.34485		2.11931
BLOCK1	AK022291	AK022291P01145	1145	446.12	103.82	279.37	495.61	447.65	769.97		0.151046		279.37	495.61		1.77403		0.827028
BLOCK1	AK022322	AK022322P01669	1669	429	763.35	478.72	549.64	9483.58	400.81		0.419899		478.72	549.64		1.14815		0.199305
BLOCK1	AK022348	AK022348P01292	1292	151.58	78.06	129.88	185.69	116.66	382.3		0.27136		129.88	185.69		1.4297		0.515717
BLOCK1	AK022356	AK022356P01138	1138	366.6	387.66	434.67	299.23	462.86	696.1		0.445288		387.66	462.86		1.19398		0.255784
BLOCK1	AK022408	AK022408P00682	682	2996.81	2489.95	2968.04	82.98	5216.06	4475.52		0.821366		2968.04	4475.52		1.5079		0.592545
BLOCK1	AK022439	AK022439P00962	962	2714.56	2767.38	2597.51	6207.68	1428.83	42.67		0.948985		2714.56	1428.83		0.526358		-0.925884
BLOCK1	AK022454	AK022454P00960	960	4749.01	4779.26	4194.73	15729.9	4273.48	2910.37		0.520545		4749.01	4273.48		0.899868		-0.152215
BLOCK1	AK022459	AK022459P00584	584	1776.54	1623.06	2098.65	2342.5	2491.76	3017.32		0.0191661		1776.54	2491.76		1.40259		0.488095
BLOCK1	AK022468	AK022468P01515	1515	19.2	14.08	25.96	20.33	154.27	53.97		0.316179		19.2	53.97		2.81094		1.49105
BLOCK1	AK022471	AK022471P01277	1277	1132.79	1269.34	998.03	1868.87	1479.41	1808.17		0.0902384		1132.79	1808.17		1.59621		0.67465
BLOCK1	AK022489	AK022489P00655	655	10526.1	10821.6	10409.5	11413.5	16144.4	12572.3		0.168469		10526.1	12572.3		1.19439		0.256279
BLOCK1	AK022500	AK022500P00801	801	3976.81	3254.88	3409.69	3750.21	3946.6	3330.35		0.695808		3409.69	3750.21		1.09987		0.137331
BLOCK1	AK022515	AK022515P00840	840	7522.41	9066.44	6710.98	5892.09	6752.67	2079.22		0.0878511		7522.41	5892.09		0.783272		-0.352415
BLOCK1	AK022533	AK022533P02536	2536	6350.57	7097.57	7507.65	6926.01	9657.77	9555.54		0.100911		7097.57	9555.54		1.34631		0.429012
BLOCK1	AK022555	AK022555P01979	1979	8220.46	7847.96	8427.54	5865.22	14341.2	404.08		0.788114		8220.46	5865.22		0.71349		-0.487034
BLOCK1	AK022567	AK022567P01212	1212	295.42	133.54	376.6	166.12	135	56.58		0.250857		295.42	135		0.456977		-1.12981
BLOCK1	AK022574	AK022574P01553	1553	757.43	398.27	684.28	1170.3	2048.47	2306.18		0.0948108		684.28	2048.47		2.99361		1.58189
BLOCK1	AK022576	AK022576P01701	1701	2824.21	2118.95	3155.32	3935.39	98.28	8110.62		0.572627		2824.21	3935.39		1.39345		0.478659
BLOCK1	AK022590	AK022590P00808	808	6695.77	6873.01	7193.05	7739.53	3901.64	3187.57		0.327723		6873.01	3901.64		0.567676		-0.816861
BLOCK1	AK022609	AK022609P00936	936	2728.94	2548.78	3134.1	2445.84	342.61	187.08		0.149923		2728.94	342.61		0.125547		-2.9937
BLOCK1	AK022610	AK022610P00869	869	368.5	157.81	454.93	138.19	199.61	204.48		0.260706		368.5	199.61		0.541682		-0.884481
BLOCK1	AK022644	AK022644P01163	1163	2631.26	3188.76	2340.73	4350.96	4038.93	397.04		0.867619		2631.26	4038.93		1.53498		0.618219
BLOCK1	AK022657	AK022657P01215	1215	3970.25	4065.12	3702.94	2844.49	3553.53	4336.49		0.582883		3970.25	3553.53		0.895039		-0.159977
BLOCK1	AK022673	AK022673P01776	1776	5943.47	6744.51	6304.86	4147.09	2639.47	45.06		0.0879406		6304.86	2639.47		0.418641		-1.25622
BLOCK1	AK022690	AK022690P00400	400	1850.82	3492.84	1658.84	1947.79	3806.27	1692.99		0.22191		1850.82	1947.79		1.05239		0.0736735
BLOCK1	AK022697	AK022697P00437	437	7735.63	6551.02	7413.16	8196.97	16780.6	12153		0.210462		7413.16	12153		1.63939		0.713155
BLOCK1	AK022708	AK022708P01194	1194	12493.9	12784.2	11563.4	12414	16233.2	4754.57		0.739826		12493.9	12414		0.993606		-0.00925352
BLOCK1	AK022713	AK022713P00700	700	2596.61	1811.99	2347.1	1959.8	2125.23	2050.69		0.534588		2347.1	2050.69		0.873712		-0.19477
BLOCK1	AK022715	AK022715P01350	1350	2186.87	1873.48	2273.23	3581.96	5268.63	1154.83		0.447531		2186.87	3581.96		1.63794		0.711882
BLOCK1	AK022723	AK022723P01393	1393	7159.24	7647.44	6681.44	5103.19	6360.5	1461.78		0.141091		7159.24	5103.19		0.712812		-0.488407
BLOCK1	AK022724	AK022724P00519	519	88.02	153	79.15	135.25	120.12	565.54		0.409733		88.02	135.25		1.53658		0.619725
BLOCK1	AK022731	AK022731P00905	905	6238.07	5077.63	5308.66	4274.82	6037.53	16.01		0.365185		5308.66	4274.82		0.805254		-0.312484
BLOCK1	AK022740	AK022740P00854	854	843.91	1248.79	933.37	946.94	2908.91	6098.07		0.262837		933.37	2908.91		3.11657		1.63996
BLOCK1	AK022756	AK022756P00615	615	7242.52	6277.48	7319.83	4439.6	3230.45	1905.84		0.0458266		7242.52	3230.45		0.44604		-1.16476
BLOCK1	AK022786	AK022786P00750	750	1738.16	1075.26	1798.04	2138.54	2098.47	1201.65		0.617987		1738.16	2098.47		1.20729		0.271777
BLOCK1	AK022797	AK022797P01467	1467	3170.55	2854.49	3180.1	1983.38	3971.08	4941.13		0.593248		3170.55	3971.08		1.25249		0.324798
BLOCK1	AK022834	AK022834P01411	1411	14573.4	15031.9	17068.5	32.15	14511.8	13396.7		0.279283		15031.9	13396.7		0.891222		-0.166144
BLOCK1	AK022886	AK022886P01726	1726	2593.82	2220.17	2584.59	2414.07	5076.57	3429.12		0.318727		2584.59	3429.12		1.32676		0.407903
BLOCK1	AK022890	AK022890P01344	1344	3313.12	4656.08	3430.25	3204.01	7312.72	8163.72		0.225715		3430.25	7312.72		2.13183		1.09209
BLOCK1	AK022913	AK022913P03189	3189	2134.46	1643.69	2005.9	2802.41	2994.59	2795.36		0.0469624		2005.9	2802.41		1.39708		0.482418
BLOCK1	AK022917	AK022917P01663	1663	3994.83	4513.97	4415.45	4182.29	68.08	1921.38		0.235745		4415.45	1921.38		0.435149		-1.20042
BLOCK1	AK022929	AK022929P01611	1611	3014.36	2867.85	3253.92	3846.41	2533.03	3107.74		0.776963		3014.36	3107.74		1.03098		0.0440141
BLOCK1	AK022935	AK022935P01465	1465	2670.78	2422.71	2409.46	1814.21	1510.11	739.97		0.0485259		2422.71	1510.11		0.623314		-0.681968
BLOCK1	AK022941	AK022941P01502	1502	6930.83	5533.03	6197.93	6213.36	2222.15	3745.23		0.105337		6197.93	3745.23		0.604271		-0.726732
BLOCK1	AK022948	AK022948P00887	887	8756.42	9395.29	10007.3	8417.09	6426.54	306.38		0.260074		9395.29	6426.54		0.684017		-0.547895
BLOCK1	AK022953	AK022953P02832	2832	1067.25	685.78	980.52	1349.62	1242.83	1563.54		0.0387711		980.52	1349.62		1.37643		0.460934
BLOCK1	AK022964	AK022964P01685	1685	2728.28	2719.44	2934.37	2983.53	4308.2	1150.24		0.985611		2728.28	2983.53		1.09356		0.129029
BLOCK1	AK023002	AK023002P01997	1997	2460.02	2070.74	2265.05	3157.23	2781.23	5004.77		0.178542		2265.05	3157.23		1.39389		0.479116
BLOCK1	AK023016	AK023016P01700	1700	2661.04	2265.54	2718.46	2030.01	3527.68	1408.93		0.796539		2661.04	2030.01		0.762863		-0.390503
BLOCK1	AK023019	AK023019P01673	1673	4022.38	3622.92	3891.18	77.36	3686.31	2224.15		0.252081		3891.18	2224.15		0.571588		-0.806954
BLOCK1	AK023024	AK023024P01157	1157	2275.69	2098.47	2471.56	2029.65	2173.75	1494.86		0.344088		2275.69	2029.65		0.891883		-0.165073
BLOCK1	AK023030	AK023030P01147	1147	4726.22	4271.54	4691.43	5254.38	3381.56	1487.04		0.388556		4691.43	3381.56		0.720795		-0.472339
BLOCK1	AK023045	AK023045P02041	2041	102.04	30.23	49.82	208.4	21.12	23.41		0.628078		49.82	23.41		0.469892		-1.0896
BLOCK1	AK023048	AK023048P00967	967	303.53	187.87	350.2	399	263.16	290.32		0.527662		303.53	290.32		0.956479		-0.0641952
BLOCK1	AK023050	AK023050P01125	1125	1318.74	910.6	1380.43	2259.38	2811.81	3319.25		0.0395395		1318.74	2811.81		2.13219		1.09234
BLOCK1	AK023054	AK023054P02106	2106	3134.18	3236.59	2808.6	5020.3	1032.89	578.69		0.598003		3134.18	1032.89		0.329557		-1.6014
BLOCK1	AK023095	AK023095P01741	1741	2577.37	2707.56	2521.13	2778.49	2688.49	2607.62		0.294488		2577.37	2688.49		1.04311		0.0608964
BLOCK1	AK023105	AK023105P02695	2695	1497	1295.35	1398.53	2302.2	47.78	727.75		0.605558		1398.53	727.75		0.520368		-0.942396
BLOCK1	AK023107	AK023107P02103	2103	658.34	1198.97	586.79	696.57	638.8	1104.89		0.997098		658.34	696.57		1.05807		0.0814355
BLOCK1	AK023108	AK023108P01292	1292	2622.54	3007.4	3079.73	2880.2	133.04	4152.96		0.710579		3007.4	2880.2		0.957704		-0.0623478
BLOCK1	AK023110	AK023110P01801	1801	1747.12	1343.16	1697.15	1040.62	2072	1535.92		0.92198		1697.15	1535.92		0.905		-0.144011
BLOCK1	AK023121	AK023121P01451	1451	216.93	1061.92	206.37	136.62	393.73	99.83		0.275503		216.93	136.62		0.629788		-0.667061
BLOCK1	AK023125	AK023125P01529	1529	1089.2	1289.19	917.71	909.25	580.43	1577.69		0.865937		1089.2	909.25		0.834787		-0.26052
BLOCK1	AK023129	AK023129P02437	2437	3151.54	3229.02	3351.37	2979.58	2912.7	4859.41		0.620259		3229.02	2979.58		0.922751		-0.115987
BLOCK1	AK023133	AK023133P01328	1328	6430.81	6222.17	7504.57	6037.32	2708.48	3368.37		0.146574		6430.81	3368.37		0.523786		-0.93295
BLOCK1	AK023141	AK023141P01033	1033	4050.78	3131.12	3770.75	3470	279.67	681.07		0.11283		3770.75	681.07		0.180619		-2.46898
BLOCK1	AK023166	AK023166P01329	1329	12719.8	10867.1	10815.6	11045.4	10810	7011.51		0.231123		10867.1	10810		0.994746		-0.00760048
BLOCK1	AK023200	AK023200P01282	1282	1949.3	1569.11	1978.65	122.84	1762.22	1560.89		0.37129		1949.3	1560.89		0.800744		-0.320587
BLOCK1	AK023219	AK023219P01866	1866	1052.63	672.65	1059.98	2320.85	3042.47	2129.48		0.0604588		1052.63	2320.85		2.20481		1.14065
BLOCK1	AK023221	AK023221P00894	894	5173.2	5351.55	4983.49	43.7	3619.44	5063.85		0.276933		5173.2	3619.44		0.699652		-0.51529
BLOCK1	AK023228	AK023228P01395	1395	21.84	20.92	26.41	17.65	36.27	12.11		0.915259		21.84	17.65		0.80815		-0.307305
BLOCK1	AK023230	AK023230P01239	1239	2227.48	2476.64	2279.88	90.89	1194.65	182.97		0.0221844		2279.88	182.97		0.0802542		-3.63928
BLOCK1	AK023261	AK023261P00934	934	7031.36	7211.86	7055.77	48.92	4179.93	813.08		0.0465924		7055.77	813.08		0.115236		-3.11733
BLOCK1	AK023285	AK023285P00786	786	187.18	79.74	119.42	123.02	240.4	632.7		0.350029		119.42	240.4		2.01306		1.00939
BLOCK1	AK023286	AK023286P01020	1020	193.46	71.35	185.56	262.24	410.09	158.2		0.366991		185.56	262.24		1.41324		0.499002
BLOCK1	AK023297	AK023297P01329	1329	8221.94	7806.61	8404.61	8217.77	10355	6766.82		0.827246		8221.94	8217.77		0.999493		-0.000731891
BLOCK1	AK023311	AK023311P01029	1029	11957.8	10984.6	11510.4	13277.4	11608.6	8715.04		0.844053		11510.4	11608.6		1.00853		0.0122598
BLOCK1	AK023319	AK023319P00952	952	1049.8	683.04	1047.32	1589.13	116.66	1626.94		0.672275		1047.32	1589.13		1.51733		0.601535
BLOCK1	AK023332	AK023332P01283	1283	7806.95	6175.31	7424.36	8514.65	767.98	945.37		0.237894		7424.36	945.37		0.127334		-2.97332
BLOCK1	AK023348	AK023348P00158	158	29578.5	29777.8	27775.7	33024.4	34648.9	26423.7		0.342715		29578.5	33024.4		1.1165		0.158984
BLOCK1	AK023372	AK023372P00528	528	198.64	95.14	192.36	177.15	223.62	65.07		0.93565		192.36	177.15		0.92093		-0.118837
BLOCK1	AK023374	AK023374P00887	887	8427.54	6515.5	7039.22	7133.41	1568.66	1636.73		0.0962887		7039.22	1636.73		0.232516		-2.1046
BLOCK1	AK023392	AK023392P00665	665	275.84	743.71	245.91	365.42	1324.27	486.71		0.171591		275.84	486.71		1.76446		0.819231
BLOCK1	AK023397	AK023397P00953	953	5574.91	5020.86	4674.43	5225.48	5115.04	1113.56		0.384435		5020.86	5115.04		1.01876		0.026811
BLOCK1	AK023398	AK023398P00848	848	5619.37	5532.86	6013.1	5884.83	2843.57	3765.81		0.232686		5619.37	3765.81		0.670148		-0.577448
BLOCK1	AK023399	AK023399P01536	1536	822.93	447.46	803.72	1594.59	1173.29	953.28		0.111191		803.72	1173.29		1.45982		0.545795
BLOCK1	AK023413	AK023413P01198	1198	13.09	12.77	69.17	82.61	17.68	399		0.307651		13.09	82.61		6.31092		2.65785
BLOCK1	AK023415	AK023415P01042	1042	9136.61	8999.97	8576.5	11301.9	8484.92	5844.47		0.822768		8999.97	8484.92		0.942772		-0.0850191
BLOCK1	AK023417	AK023417P01441	1441	2485.53	3593.09	2677.56	3115.86	5388.85	3305.1		0.120237		2677.56	3305.1		1.23437		0.303775
BLOCK1	AK023431	AK023431P00770	770	10039.2	11024.4	10353.4	9682.84	16359.6	5769.61		0.967626		10353.4	9682.84		0.935229		-0.096608
BLOCK1	AK023447	AK023447P00762	762	89.48	75.98	217.13	17.55	110.09	295.58		0.790119		89.48	110.09		1.23033		0.299046
BLOCK1	AK023479	AK023479P01975	1975	3089.31	3444.5	3349.77	5442.61	5322.36	5156.38		0.00719085		3349.77	5322.36		1.58887		0.668004
BLOCK1	AK023500	AK023500P01534	1534	970.78	1553.22	1071.11	147.85	804	694.14		0.0422856		1071.11	694.14		0.648057		-0.625808
BLOCK1	AK023513	AK023513P00962	962	1626.55	1431.66	1923.64	2183.03	650.54	1017.13		0.505134		1626.55	1017.13		0.62533		-0.677311
BLOCK1	AK023518	AK023518P00484	484	1590.28	2510.65	1613.3	1977.28	1712.71	1550.24		0.692192		1613.3	1712.71		1.06162		0.0862662
BLOCK1	AK023542	AK023542P00972	972	334.83	152.66	396.5	429.17	379.69	477.29		0.10278		334.83	429.17		1.28175		0.35812
BLOCK1	AK023546	AK023546P00931	931	2383.12	2416.02	2775.15	2168.54	2300.48	3283.79		0.817258		2416.02	2300.48		0.952178		-0.0706975
BLOCK1	AK023606	AK023606P00607	607	927.04	615.84	1103.8	1553.06	1023.24	325.21		0.863636		927.04	1023.24		1.10377		0.142441
BLOCK1	AK023618	AK023618P00397	397	10316.6	10717.6	10692.9	10381.4	8304.22	5886.21		0.231976		10692.9	8304.22		0.776612		-0.364734
BLOCK1	AK023639	AK023639P01174	1174	354.47	149.55	331.03	217.16	66.57	873.57		0.671151		331.03	217.16		0.656013		-0.608204
BLOCK1	AK023650	AK023650P00876	876	5530.56	6639.67	5598.7	5966.48	8330.85	7433.66		0.0969998		5598.7	7433.66		1.32775		0.408981
BLOCK1	AK023652	AK023652P00457	457	874.64	469.07	984.06	1019.24	143.34	17.61		0.356783		874.64	143.34		0.163885		-2.60925
BLOCK1	AK023669	AK023669P01293	1293	7850.09	8294.43	7691.36	5571.72	3699.81	3064.47		0.0387647		7850.09	3699.81		0.471308		-1.08526
BLOCK1	AK023671	AK023671P01285	1285	11117.4	10937.4	10638.8	10319.6	4932.32	6353.84		0.137271		10937.4	6353.84		0.580926		-0.783574
BLOCK1	AK023732	AK023732P01777	1777	1810.58	1626.49	2078.04	2412.14	2584.49	34.93		0.880457		1810.58	2412.14		1.33225		0.413862
BLOCK1	AK023765	AK023765P01825	1825	284.7	466.11	295.42	339.46	541.05	160.01		0.979919		295.42	339.46		1.14908		0.200474
BLOCK1	AK023778	AK023778P03080	3080	619.28	304.06	482.31	818.62	729.17	693.66		0.0628321		482.31	729.17		1.51183		0.596294
BLOCK1	AK023782	AK023782P02088	2088	10640.9	9997.05	10158.9	9447.4	4972.31	129.48		0.168463		10158.9	4972.31		0.489456		-1.03075
BLOCK1	AK023791	AK023791P03299	3299	2630.21	2799.87	2797.25	53.17	2206.86	1649.38		0.135225		2797.25	1649.38		0.589643		-0.762085
BLOCK1	AK023797	AK023797P03614	3614	36.41	27.07	38.92	19.98	403.81	20.02		0.477945		36.41	20.02		0.549849		-0.862893
[truncated: 43,032 more rows]

## Sheet: FOLD
SEQ_ID	Prueba de T (valor de P)	Fold
XM_935352	0.183506	10.2997
BC001197	0.183619	10.0137
BC041005	0.187038	9.12856
XM_926254	0.219278	7.96492
NM_001018006	0.189364	7.92361
NM_005176	0.189818	7.86878
AK126398	0.1838	7.72608
NM_014222	0.189165	7.51659
BC070387	0.18665	7.37034
NM_021148	0.239125	7.14178
BC104256	0.185288	7.10424
BC008408	0.200087	6.88894
NM_080614	0.197784	6.82077
NM_005322	0.312237	6.74273
XM_371117	0.210213	6.6711
NM_175614	0.183714	6.63975
XM_373094	0.21368	6.62772
NM_033467	0.176371	6.60749
XM_927625	0.198705	6.59889
XM_498969	0.183186	6.49633
XM_929645	0.1874	6.42257
XM_929695	0.184107	6.42187
BC025673	0.185107	6.41642
NM_017559	0.190924	6.35586
BC044920	0.183378	6.32885
BC013396	0.178029	6.28665
XM_170597	0.190754	6.27176
BC020806	0.204441	6.16313
AK096889	0.190313	6.14569
NM_001007523	0.186247	6.12335
BC062568	0.183917	6.10344
BC007433	0.311501	6.08436
AB073390	0.180984	6.00131
XM_930373	0.193715	5.96019
NM_018652	0.181193	5.94691
XM_926499	0.210693	5.90086
XM_930093	0.182798	5.88314
XM_946378	0.290164	5.82791
AF395440	0.319413	5.82284
NM_015965	0.178293	5.79924
NM_001025199	0.221533	5.7936
CR606981	0.221374	5.74485
XM_498350	0.259228	5.70727
NM_000366	0.316932	5.70058
NM_003273	0.187316	5.65602
NM_020359	0.199605	5.60946
NM_207329	0.239011	5.6047
BC014300	0.203356	5.59564
BC005051	0.205379	5.55622
NM_001012980	0.186317	5.526
XM_498946	0.200675	5.50512
BC009829	0.183769	5.47196
AF208043	0.204721	5.45986
XM_292957	0.186699	5.45518
NM_033377	0.18459	5.45476
NM_001039771	0.184317	5.43941
NM_080742	0.221948	5.42184
NM_001018005	0.303964	5.41641
XM_929425	0.233563	5.40009
XM_293943	0.184265	5.37803
NM_006584	0.235671	5.3654
XM_929764	0.177375	5.34877
NM_031207	0.179174	5.3423
XM_376784	0.0399138	5.31637
BC015359	0.247346	5.303
BC025345	0.177157	5.30078
NM_006476	0.209899	5.29681
XM_372759	0.218375	5.28629
AF195624	0.180617	5.27233
NM_004165	0.173016	5.25431
BC056257	0.173577	5.23704
AF217985	0.194647	5.22251
NM_004547	0.189987	5.2159
NM_207386	0.264389	5.20361
NM_198515	0.00696597	5.20172
NM_001031833	0.180367	5.19595
CR592254	0.188342	5.19586
BC011642	0.209389	5.17649
NM_001014441	0.190769	5.14404
XM_928211	0.179977	5.13082
NM_172239	0.00238911	5.12607
AK125148	0.225348	5.12076
XM_928749	0.177086	5.12054
XM_929625	0.215051	5.10467
AK128407	0.177893	5.10116
NM_080385	0.141254	5.09875
NM_013962	0.181025	5.08465
NM_014347	0.194921	5.05979
AK057014	0.203661	5.04043
BC111554	0.283227	5.02428
AK128225	0.220113	5.01992
AK124599	0.186595	5.01128
NM_178033	0.197935	5.01075
NM_173680	0.206806	4.99313
XM_932983	0.24145	4.97264
XM_166227	0.217859	4.95807
XM_495898	0.170295	4.95021
XM_932189	0.187673	4.9482
NM_181704	0.284162	4.9288
AY358255	0.239973	4.91077
XM_931242	0.188145	4.90502
NM_174937	0.352649	4.89249
AF116725	0.189431	4.89179
BC034598	0.182332	4.8846
XM_929364	0.317772	4.87736
NM_182484	0.181484	4.87656
BC038381	0.233053	4.87268
X57805	0.191052	4.84541
AY587063	0.232225	4.81923
AK025280	0.197177	4.81814
NM_181783	0.190699	4.7781
NM_001005198	0.431849	4.73105
AK096540	0.148838	4.73081
NM_173478	0.178868	4.71647
XM_372900	0.221351	4.71566
BC042553	0.190469	4.71367
XM_927897	0.182763	4.71104
NM_020761	0.194191	4.70622
XM_934599	0.177495	4.70394
XM_926548	0.369254	4.68719
AJ001815	0.191362	4.64213
BC071939	0.189411	4.64166
AK125061	0.188431	4.62499
AK131565	0.181977	4.62232
NM_012192	0.297115	4.61529
BC038353	0.238074	4.56937
AY358181	0.18222	4.54143
AK126519	0.211039	4.54075
XM_930287	0.266051	4.53123
AK131427	0.294381	4.52681
AF005632	0.197333	4.52202
NM_177973	0.178433	4.5147
NM_001005211	0.956805	4.51444
NM_001146	0.18957	4.51013
AJ293659	0.209945	4.5038
NM_018281	0.217056	4.50031
BC009747	0.2379	4.47369
XM_371643	0.149914	4.47327
NM_172109	0.173807	4.46186
L08666	0.20476	4.45667
XM_292035	0.192606	4.44306
NM_015711	0.191847	4.43893
AK125720	0.212001	4.43818
BC025966	0.205381	4.43125
NM_001004719	0.190207	4.42965
NM_005592	0.279067	4.42876
NM_000331	0.215787	4.42334
XM_933857	0.184589	4.41678
AB062482	0.235316	4.41461
NM_173519	0.232324	4.40754
BC005825	0.207432	4.39998
XM_928684	0.307102	4.3933
BC017425	0.17156	4.38585
AF116611	0.208909	4.38448
AK122638	0.283151	4.37249
NM_148571	0.185975	4.37016
BC018157	0.189788	4.36198
XM_930644	0.142561	4.36097
BC075019	0.199866	4.35699
XM_931397	0.182447	4.35587
BC074843	0.208376	4.35426
BC067776	0.178015	4.34542
XM_373338	0.251691	4.33975
NM_005420	0.30165	4.33013
XM_926203	0.419883	4.33009
AL136647	0.175543	4.32811
BC005962	0.189831	4.32789
NM_000761	0.992712	4.32496
AK124314	0.388085	4.30828
NM_000576	0.133389	4.29913
NM_207475	0.548431	4.29304
NM_001008701	0.199001	4.28988
BC073786	0.179596	4.28564
BC104874	0.163296	4.27725
AK094052	0.199407	4.27587
NM_054112	0.264834	4.27347
AK125326	0.113171	4.26744
BC001193	0.271468	4.26703
BC068238	0.131591	4.26676
NM_005187	0.150283	4.25605
AK125062	0.120026	4.24049
BC030983	0.259822	4.23659
BC043239	0.204233	4.2235
AK123361	0.190025	4.21327
BC093836	0.247084	4.21015
XM_059578	0.271043	4.20607
XM_370726	0.229319	4.20429
NM_001001891	0.228222	4.20392
BC107478	0.295311	4.19148
BC041377	0.221419	4.18336
XM_933792	0.332178	4.18189
XM_931185	0.170669	4.17749
BC041887	0.187025	4.16919
XM_498135	0.269723	4.16564
NM_000744	0.189285	4.16162
NM_000360	0.407543	4.15987
NM_181599	0.144791	4.15378
NM_002102	0.220532	4.15066
AF426262	0.203825	4.14233
AJ430580	0.202374	4.14101
BC033651	0.227792	4.13623
XM_931551	0.196936	4.13595
NM_014598	0.186846	4.13202
XM_932485	0.166922	4.12387
NM_001040066	0.183842	4.12235
AK131449	0.186663	4.11867
NM_001013693	0.351279	4.11759
DQ099386	0.238568	4.11532
XM_929500	0.209242	4.10944
NM_001856	0.194733	4.10828
NM_139016	0.213803	4.10765
NM_003195	0.194105	4.10453
NM_001004298	0.285054	4.10446
AK001962	0.198897	4.1027
BC009975	0.852596	4.10144
NM_006931	0.141413	4.10073
XM_372921	0.204771	4.09588
BC095490	0.245974	4.07958
BC010512	0.173607	4.07868
NM_007020	0.154697	4.07307
NM_001039670	0.231856	4.07161
XM_371823	0.202844	4.07001
XM_927499	0.191891	4.06957
NM_003022	0.182192	4.06294
BC033742	0.201322	4.05092
NM_198498	0.0604832	4.04847
NM_007028	0.192951	4.04355
NM_001033556	0.176415	4.03243
XM_114618	0.200052	4.023
XM_926263	0.171264	4.02152
NM_173609	0.17301	4.01751
AX775781	0.211807	4.016
NM_203407	0.14775	4.01378
NM_001002017	0.229296	4.00957
XM_496983	0.00144092	4.00892
NM_198799	0.255627	4.00807
NM_005105	0.180998	4.00462
BC111061	0.301334	4.00261
XM_292023	0.177268	3.99551
NM_001004687	0.411278	3.98379
NM_005208	0.111939	3.98377
NM_016638	0.198545	3.97773
BC073784	0.191147	3.96389
XM_932489	0.738698	3.95833
BC042752	0.151808	3.95476
NM_001014368	0.196687	3.94997
NM_022094	0.603028	3.94225
NM_001007469	0.0792965	3.94153
NM_003436	0.0185565	3.93587
AK131572	0.301619	3.93573
XM_929057	0.257896	3.93342
XM_930210	0.336887	3.93261
NM_001015054	0.183076	3.93026
NM_021796	0.0855252	3.93008
NM_130781	0.189958	3.92993
BC028068	0.182221	3.92949
BC056240	0.193637	3.92755
BC031334	0.194256	3.92533
AL157429	0.244417	3.92028
NM_001006684	0.176057	3.91158
NM_199048	0.300487	3.90512
NM_153356	0.211259	3.90081
NM_001038640	0.19581	3.89486
AK126093	0.787129	3.88615
XM_933712	0.181197	3.88187
XM_927442	0.344081	3.88003
NM_017596	0.115585	3.87602
BC047916	0.186166	3.87084
XM_067228	0.597934	3.86521
NM_001002035	0.184815	3.86428
NM_020141	0.190281	3.86258
BC022075	0.281236	3.86208
NM_001004691	0.41527	3.86199
NM_001009616	0.238685	3.8595
AY965853	0.40312	3.85713
NM_020129	0.242937	3.85448
BC105081	0.159168	3.85224
NM_000522	0.198734	3.84759
NM_033404	0.115529	3.84303
NM_003881	0.000705112	3.83976
AF130079	0.169592	3.83719
BC020718	0.0798911	3.83676
XM_934263	0.164185	3.83547
NM_000498	0.172756	3.81944
BC069310	0.262287	3.81858
BC081568	0.142166	3.81719
XM_929166	0.261801	3.8119
BC017701	0.0582057	3.8066
XM_930805	0.172443	3.80325
NM_014678	0.182205	3.79952
AF257098	0.344596	3.79779
NM_173695	0.205071	3.79037
XM_170842	0.0450258	3.78369
NM_014682	0.10211	3.78318
XM_091809	0.188441	3.78088
BC000569	0.19192	3.77732
XM_928035	0.0865643	3.77185
AK127199	0.201069	3.76991
BC073930	0.43332	3.76866
NM_176881	0.206333	3.76443
BC011349	0.295274	3.75968
BC033937	0.22601	3.75687
NM_001474	0.0587946	3.75613
AK128703	0.174259	3.7559
NM_207126	0.177228	3.75523
XM_933872	0.906863	3.74743
BC025707	0.778603	3.74239
NM_213656	0.238985	3.74146
BC040239	0.210727	3.74101
XM_934052	0.852665	3.74064
NM_020402	0.670822	3.73974
NM_024099	0.183266	3.73927
NM_014358	0.186129	3.73779
NM_000322	0.299115	3.73669
AF114165	0.195783	3.73414
AK091511	0.831596	3.73
BC060863	0.178824	3.72625
BC017797	0.184905	3.72209
XM_928475	0.157271	3.72046
DQ023514	0.295666	3.71106
AK055428	0.0372863	3.70971
AB007457	0.194888	3.70864
XM_928117	0.168845	3.7086
NM_025027	0.184562	3.70714
NM_175571	0.0960714	3.70641
NM_001039617	0.210206	3.70394
XM_930382	0.203278	3.70172
NM_000074	0.426802	3.69656
AK124840	0.00555113	3.69055
BX648681	0.20063	3.6903
AK095154	0.187053	3.68554
NM_017521	0.246075	3.68396
BC110639	0.727906	3.67676
XM_933896	0.313287	3.67426
NM_022976	0.165526	3.66041
XM_928195	0.171054	3.65997
XM_934211	0.202073	3.65979
BC019823	0.229287	3.65563
NM_020418	0.257979	3.65323
XM_934554	0.235525	3.65161
NM_014141	0.382715	3.65151
NM_003969	0.31903	3.64819
XM_926911	0.882403	3.64769
NM_001039613	0.173113	3.64728
BC100018	0.177823	3.64403
XM_933170	0.163512	3.64111
NM_014219	0.283302	3.63707
NM_181525	0.130282	3.63569
XM_934126	0.185698	3.63549
BC031053	0.230681	3.63516
BC015066	0.189639	3.63448
NM_004417	0.0463179	3.62558
NM_152556	0.0674604	3.62166
NM_172006	0.0347857	3.61645
XM_926573	0.857235	3.61166
NM_018727	0.173756	3.61063
NM_007021	0.324254	3.60409
NM_013269	0.229818	3.60266
NM_015645	0.211447	3.60211
XM_931238	0.196196	3.59442
NM_001001552	0.185114	3.59392
XM_930103	0.215108	3.59097
NM_001002849	0.198191	3.58867
AK125302	0.2548	3.58843
NM_139072	0.145469	3.58693
NM_002475	0.18665	3.58563
AK125800	0.20129	3.58419
BC073797	0.25095	3.58412
NM_001142	0.198412	3.58266
XM_933572	0.288574	3.5818
AB208831	0.195439	3.57871
BC022257	0.248125	3.57441
NM_032387	0.143681	3.57288
NM_000589	0.759123	3.57156
NM_001001551	0.226231	3.56637
AK075168	0.501842	3.5617
NM_032350	0.247167	3.56048
NM_138385	0.190424	3.55962
NM_032250	0.217313	3.55562
AY263145	0.0570945	3.55145
XM_932848	0.0755571	3.54886
AJ437658	0.168383	3.54869
NM_001040074	0.030675	3.54699
AF314542	0.212988	3.54601
NM_001015891	0.20822	3.54453
AK131484	0.182964	3.54426
NM_018067	0.195532	3.54334
NM_002846	0.0175315	3.5411
NM_152677	0.18573	3.53745
NM_001010919	0.195665	3.53456
XM_929098	0.246856	3.53254
NM_001001963	0.134241	3.53189
AK126960	0.262684	3.53093
NM_030381	0.1861	3.52757
NM_173661	0.207863	3.52721
BC109317	0.110955	3.52639
NM_003607	0.184507	3.52584
NM_020696	0.231201	3.52545
NM_006213	0.179107	3.52164
BC015233	0.281868	3.51612
NM_207042	0.185389	3.51511
XM_928426	0.398176	3.51384
NM_000496	0.171261	3.51254
BC100775	0.306817	3.50873
BC047098	0.331416	3.50867
BC018030	0.160671	3.49973
X59796	0.234342	3.4997
XM_497717	0.197355	3.49873
XM_372815	0.270527	3.49803
NM_001005196	0.679132	3.498
U33328	0.228306	3.49703
NM_001039904	0.213995	3.49585
NM_198907	0.161903	3.49332
NM_003864	0.207693	3.49048
NM_001040067	0.204513	3.4854
XM_932320	0.228673	3.48209
NM_130770	0.22366	3.47868
NM_198120	0.203895	3.47846
BC106925	0.075273	3.47656
BC009198	0.255601	3.46974
BC098107	0.204614	3.46554
XM_934184	0.0119318	3.4654
NM_017555	0.266022	3.46391
BC036455	0.200442	3.46374
XM_932195	0.175441	3.4633
BC071848	0.216287	3.46267
BC110872	0.173445	3.46256
XM_373277	0.253495	3.45799
NM_001029864	0.295696	3.45681
XM_291663	0.197376	3.45677
NM_020630	0.0200888	3.45507
AK131545	0.216419	3.44725
NM_000341	0.177532	3.44658
BC074771	0.185744	3.44618
NM_001347	0.176177	3.44404
NM_000808	0.229607	3.44256
NM_004535	0.15526	3.43618
BC058074	0.00529609	3.43207
XM_931821	0.0800004	3.42973
XM_927851	0.399528	3.42931
AB021660	0.205318	3.42867
AK097804	0.195424	3.42491
AK126554	0.173236	3.42468
NM_000184	0.191334	3.4235
NM_147198	0.158897	3.42106
AL833764	0.122917	3.42092
XM_934187	0.561177	3.417
BC000694	0.256651	3.41243
BC101669	0.137143	3.40642
NM_001040065	0.177823	3.40445
NM_006552	0.19072	3.40367
NM_001004747	0.388385	3.40336
NM_001005522	0.0494159	3.39737
XM_930282	0.16708	3.3938
AB075512	0.181591	3.39262
NM_004179	0.196758	3.39171
XM_929617	0.203582	3.39069
NM_007148	0.152712	3.39011
NM_025041	0.134925	3.38768
AK131289	0.239368	3.38556
AL137707	0.177633	3.38525
XM_928744	0.790391	3.3847
NM_145738	0.296647	3.38453
NM_002516	0.239172	3.38036
BC051689	0.208191	3.37539
BC054475	0.280614	3.37523
BC028919	0.174148	3.37363
NM_001030005	0.275193	3.37116
AY587064	0.274962	3.36894
BC013069	0.156159	3.36648
NM_203392	0.0266632	3.36294
BC012390	0.185158	3.3622
XM_375590	0.231121	3.36171
XM_925906	0.169936	3.35979
NM_001706	0.152346	3.35833
BC034535	0.330716	3.35826
NM_018958	0.186527	3.35819
BC030956	0.191226	3.35766
BX647177	0.19099	3.3568
BC070352	0.0871381	3.35517
NM_004482	0.23622	3.35228
NM_000803	0.336036	3.3521
AF318325	0.10732	3.34532
AF533878	0.445078	3.34321
XM_927755	0.203779	3.34232
NM_052840	0.123719	3.33901
BC053655	0.217463	3.33893
NM_004693	0.335095	3.33793
BC035419	0.216204	3.33534
XM_933399	0.265319	3.33498
XM_926928	0.093659	3.33438
XM_929824	0.202671	3.33324
XM_925950	0.185637	3.33288
XM_211408	0.164917	3.32949
BC037399	0.259942	3.32573
NM_207443	0.179539	3.3222
XM_931729	0.193084	3.31835
NM_024760	0.174844	3.31806
BC019228	0.200637	3.31769
NM_024508	0.195053	3.31763
XM_929611	0.213836	3.3148
NM_080284	0.290241	3.31242
U78166	0.27389	3.30957
BC107073	0.245995	3.3073
XM_373685	0.585676	3.3069
NM_000180	0.222051	3.30232
BC008962	0.0385944	3.30108
BC062299	0.112179	3.29662
BC066929	0.156568	3.29617
AY513656	0.13619	3.29544
NM_001010976	0.489675	3.29497
NM_001001919	0.224686	3.29234
NM_015439	0.184431	3.28982
NM_001005502	0.182986	3.28847
NM_024302	0.21823	3.28594
XM_370876	0.196862	3.28264
NM_173817	0.398511	3.28246
BC063414	0.35555	3.2811
NM_000868	0.228962	3.27615
AK097302	0.169301	3.27559
NM_004102	0.122375	3.27341
XM_932275	0.27418	3.26474
BC029353	0.0815074	3.26437
AK127787	0.228068	3.26418
NM_005122	0.294138	3.26204
AK094331	0.210163	3.26197
NM_172131	0.0576135	3.26148
AK098651	0.323307	3.25965
NM_005555	0.28954	3.2594
AK074137	0.313154	3.25902
NM_175622	0.165939	3.2585
NM_020415	0.692644	3.25819
NM_001005850	0.244783	3.25659
NM_182645	0.362987	3.25574
BC067851	0.201014	3.25557
NM_020346	0.142912	3.25215
NM_207393	0.731118	3.25181
BC096290	0.955432	3.24928
XM_933700	0.176791	3.2458
BC069285	0.160582	3.24529
AK127525	0.154508	3.24398
BC062728	0.190359	3.2433
XM_498220	0.137918	3.24099
NM_017700	0.0569546	3.24022
NM_198993	0.0491632	3.2395
XM_932677	0.53237	3.23629
AB040944	0.180863	3.23618
NM_004426	0.185389	3.23442
AK094661	0.619561	3.23244
BC005850	0.202439	3.23244
NM_001017958	0.164827	3.22969
NM_212554	0.196582	3.22857
NM_001004476	0.0911324	3.22724
BC050616	0.167998	3.22543
XM_931034	0.181667	3.22421
AK131360	0.0108237	3.22309
XM_933056	0.560041	3.22115
AK126504	0.878384	3.22107
XM_930148	0.174689	3.22098
XM_932328	0.157436	3.21919
NM_207500	0.442889	3.2188
NM_001004689	0.582276	3.21749
NM_002264	0.191766	3.21663
NM_004244	0.190051	3.21556
BC000420	0.185405	3.21225
XM_934134	0.591985	3.21101
NM_001033518	0.163713	3.21027
AK130714	0.184485	3.20533
NM_003661	0.164525	3.20455
BC020604	0.324132	3.20389
NM_001005340	0.0311631	3.20372
NM_032413	0.216599	3.20297
AY557346	0.189214	3.202
AB096680	0.206105	3.2005
AB032945	0.229839	3.19885
NM_020766	0.245372	3.1956
BC074750	0.155074	3.19524
NM_001004125	0.208761	3.19227
AK126560	0.280025	3.19202
XM_926381	0.694441	3.18892
NM_001161	0.180586	3.18733
NM_005304	0.570259	3.18316
NM_017874	0.228855	3.18003
XM_930214	0.20434	3.17991
NM_001008	0.404505	3.17774
NM_024921	0.213823	3.17774
XM_210642	0.593569	3.17067
NM_004942	0.711538	3.16541
BC035680	0.242052	3.16484
AK075288	0.267577	3.16477
XM_930018	0.457068	3.1646
NM_001007097	0.176085	3.16436
NM_153289	0.75481	3.16272
NM_031451	0.379688	3.16231
NM_001003399	0.175417	3.16037
NM_212551	0.214534	3.15927
NM_001804	0.201649	3.15837
BC052271	0.429793	3.15737
BC006296	0.200369	3.1565
XM_926538	0.284361	3.15631
NM_001216	0.200002	3.1562
NM_001006637	0.282599	3.15481
NM_001040077	0.183388	3.15388
NM_006953	0.169387	3.15362
AJ830743	0.46849	3.14756
NM_053286	0.214504	3.14755
BC074909	0.225072	3.1452
NM_002594	0.725158	3.14217
AK056855	0.194338	3.14189
NM_052931	0.313361	3.14151
XM_929194	0.875645	3.14124
NM_207470	0.156112	3.13807
XM_927832	0.205325	3.13667
NM_138781	0.193779	3.13497
AY341951	0.0376932	3.13402
XM_061880	0.107947	3.13238
XM_934611	0.108504	3.13229
BC028020	0.13315	3.13121
XM_930758	0.421725	3.13027
BC009374	0.157216	3.12991
NM_003054	0.38628	3.12933
AY372174	0.144233	3.12915
NM_144625	0.660211	3.12673
NM_173494	0.0984238	3.1256
NM_002570	0.176338	3.12259
XM_931880	0.245143	3.12114
NM_001039667	0.0382736	3.11883
XM_929237	0.169082	3.11829
XM_927645	0.642238	3.11778
NM_005469	0.250222	3.11403
NM_147172	0.148771	3.11213
AY358195	0.43346	3.11044
AY093687	0.949153	3.10752
NM_138294	0.203703	3.10743
NM_025216	0.14013	3.10611
BC074904	0.170402	3.10526
BC104456	0.594548	3.10438
XM_933490	0.185186	3.10152
NM_001510	0.0772208	3.10131
AK090478	0.192575	3.09899
NM_032574	0.239571	3.09732
NM_015053	0.0973064	3.09712
XM_934222	0.0459445	3.09541
NM_052843	0.10436	3.09519
AK058119	0.130968	3.09518
NM_032559	0.217456	3.09254
NM_003967	0.145283	3.09194
AK095517	0.322665	3.09174
XM_927968	0.442655	3.09131
NM_033262	0.419034	3.09072
AY861435	0.180951	3.08939
BC020619	0.148575	3.08928
NM_145244	0.0165675	3.0865
XM_377446	0.224718	3.0855
AB020721	0.125589	3.08517
BC036082	0.239327	3.08392
XM_496981	0.0286321	3.0831
AF090928	0.290317	3.08112
BC107852	0.318833	3.07978
NM_006982	0.104828	3.07812
U01839	0.170082	3.07281
NM_054032	0.184701	3.07205
NM_004254	0.85223	3.07021
BC029071	0.0307617	3.06935
CR611169	0.257297	3.06828
BC063428	0.244413	3.06782
AF157320	0.169209	3.06764
BC004461	0.195133	3.06715
XM_497783	0.354646	3.06697
BC032865	0.410563	3.06557
AF285439	0.262608	3.06178
AK128150	0.0749355	3.06065
XM_930401	0.14306	3.06035
BC032783	0.0225843	3.05919
NM_005479	0.714419	3.05751
AY358148	0.331702	3.05551
XM_377828	0.168708	3.05496
NM_207046	0.189666	3.0544
NM_194439	0.129586	3.05335
XM_929693	0.163722	3.05259
NM_173561	0.167347	3.04965
NM_001882	0.218679	3.04947
NM_173800	0.208279	3.04929
XM_932380	0.179098	3.04921
NM_023944	0.271103	3.04883
XM_929490	0.174664	3.0483
BC069535	0.180124	3.04804
BC020666	0.0575058	3.04618
XM_930140	0.903391	3.04555
NM_173516	0.320435	3.04492
NM_001005783	0.204869	3.04464
XM_497615	0.236775	3.04372
NM_018272	0.224163	3.04152
BC039813	0.172207	3.04083
AY358685	0.245902	3.04025
AK129684	0.153552	3.03798
XM_927996	0.0259403	3.03666
BC071747	0.187906	3.03664
AK095259	0.397321	3.03537
NM_001805	0.772163	3.03404
AB209736	0.175525	3.03367
XM_934814	0.167807	3.03339
XM_933581	0.233208	3.03312
NM_004616	0.191837	3.03282
BC053636	0.118629	3.03264
NM_001024680	0.492163	3.03255
NM_002093	0.175488	3.03101
NM_012292	0.0969991	3.0307
AF229803	0.180851	3.02948
BC012919	0.0906345	1900-01-03 00:40:13
NM_025252	0.206187	3.02719
XM_373985	0.0143747	3.02546
XM_925927	0.194571	3.0217
NM_001006681	0.413194	3.02147
AK130189	0.0598605	3.02019
NM_000510	0.653632	3.01916
NM_005874	0.172805	3.01848
NM_182833	0.00961139	3.01689
BC034942	0.319993	3.0167
NM_016107	0.184093	3.01505
BC060824	0.171248	3.01416
NM_207430	0.379298	3.01392
XM_931690	0.163273	3.01323
XM_929773	0.243114	3.01316
BC036440	0.0109031	1900-01-03 00:18:55
AK131493	0.220565	3.01218
NM_198462	0.153733	3.01062
AL834532	0.198534	3.01015
AK126844	0.180913	3.00963
NM_012196	0.010109	3.00877
NM_031864	0.20314	3.00611
NM_178275	0.214612	3.00605
BC035912	0.219643	3.00599
NM_001010845	0.231461	3.00572
XM_934125	0.216196	3.00407
NM_005905	0.191961	3.00324
NM_001005484	0.081018	3.00247
BC067253	0.172081	3.00098
NM_014404	0.104266	2.99874
AK124869	0.170844	2.99752
NM_001012421	0.0964263	2.99645
NM_024997	0.217588	2.99473
NM_001088	0.119918	2.99384
NM_001018090	0.1847	2.99381
BC018052	0.00562057	2.99225
NM_000693	0.17161	2.99205
BC012097	0.299259	2.99061
NM_181604	0.210109	2.99036
BC109024	0.420061	2.98834
NM_003154	0.171544	2.98668
NM_001002862	0.049928	2.98593
BC030977	0.112865	2.98461
AK129974	0.286062	2.98351
BC031300	0.268028	2.98148
NM_207449	0.365475	2.98088
AF023450	0.248516	2.98008
AK095888	0.143066	2.97976
XM_929724	0.203124	2.97964
BC009561	0.150621	2.97507
XM_292796	0.196357	2.97352
NM_031889	0.715063	2.97154
BC051362	0.252017	2.97069
BC101738	0.166441	2.97066
NM_199352	0.215433	2.96986
NM_001005182	0.156654	2.96793
XM_065166	0.17078	2.9656
NM_018334	0.139298	2.96392
NM_001005410	0.133803	2.96292
D73409	0.191703	2.95953
NM_006200	0.278398	2.95868
XM_930496	0.322514	2.95864
NM_173801	0.195197	2.95832
BC031057	0.350944	2.95635
NM_001323	0.182671	2.95606
XM_931341	0.247341	2.95469
NM_002639	0.117151	2.9534
XM_114000	0.331168	2.9532
NM_145719	0.262802	2.95042
NM_032812	0.263428	2.95017
NM_000549	0.183511	2.94859
XM_372138	0.211473	2.94833
AK128390	0.184347	2.94658
XM_373073	0.0690973	2.94577
XM_928543	0.20164	2.94571
BC012368	0.135914	2.94552
XM_933228	0.203051	2.94516
XM_293380	0.209679	2.94511
NM_002943	0.0869071	2.94502
BC046360	0.238339	2.94419
XM_372730	0.186828	2.94333
AJ748601	0.0863349	2.94298
BC107149	0.893725	2.94204
BC008807	0.180547	2.93944
BC110494	0.0918468	2.93849
XM_925997	0.110222	2.93783
BC111529	0.378293	2.93764
AK093288	0.851191	2.93695
BC072012	0.171287	2.93582
AL834197	0.991912	2.93512
AK074955	0.183093	2.93389
BC040590	0.226987	2.93165
BC095502	0.259339	2.93108
AF370377	0.179135	2.93016
XM_935420	0.254332	2.92935
NM_201377	0.162556	2.92505
XM_929437	0.211226	2.92445
XM_496074	0.377548	2.92352
XM_928975	0.292747	2.92335
XM_933076	0.265449	2.92203
NM_079836	0.261374	2.9216
BC069291	0.152955	2.92054
NM_001001827	0.163949	2.92014
BC043542	0.00304682	2.91964
NM_005946	0.180989	2.91853
AF247820	0.260656	2.91844
XM_933701	0.271853	2.91806
NM_001004705	0.18551	2.91657
BC101735	0.272049	2.9165
XM_928370	0.169076	2.9153
NM_014218	0.163542	2.91424
NM_001009813	0.1395	2.91379
XM_931128	0.186307	2.91145
NM_173849	0.276659	2.91079
BC032440	0.165081	2.91057
BC017402	0.722458	2.90903
XM_926131	0.158409	2.9075
NM_001004708	0.174039	2.90689
BC032703	0.234235	2.90477
BC001146	0.211728	2.90435
NM_015512	0.125066	2.89661
AK091777	0.223418	2.89475
BC051371	0.0988277	2.89441
AF182034	0.23109	2.89419
XM_931309	0.236235	2.89366
AK098692	0.227477	2.89215
XM_377884	0.568397	2.89126
BC019931	0.202083	2.891
NM_004928	0.174078	2.8904
BC035384	0.16146	2.89006
NM_018965	0.473213	2.88991
XM_929003	0.234438	2.88983
NM_003089	0.240513	2.88966
NM_002531	0.125246	2.88904
NM_002338	0.880791	2.8884
XM_294209	0.170057	2.88807
XM_928861	0.294052	2.88761
XM_497334	0.221717	2.88651
NM_014418	0.18286	2.88598
BC017761	0.0604868	2.88556
NM_000508	0.0475587	2.88448
NM_014495	0.190317	2.88435
AY550337	0.229719	2.8832
NM_001001959	0.202713	2.88264
BC047412	0.194376	2.88234
NM_001004690	0.341547	2.88197
XM_061890	0.186245	2.88074
NM_194249	0.288737	2.87887
NM_000489	0.1742	2.87858
XM_928753	0.220746	2.87843
AK096844	0.180145	2.87756
XM_931945	0.211255	2.87734
NM_003234	0.225186	2.87584
NM_004566	0.0781949	2.87571
NM_006365	0.221457	2.87528
AK128228	0.944695	2.87303
XM_934682	0.2136	2.8728
NM_020651	0.250215	2.87186
BC014144	0.228323	2.87025
NM_207454	0.658269	2.87
BC107124	0.203286	2.86976
NM_201565	0.154972	2.86942
NM_004432	0.182677	2.86796
BC101027	0.371884	2.86612
BC071620	0.155949	2.86587
NM_020310	0.185341	2.86348
AK126408	0.146283	2.86226
NM_020436	0.215205	2.86119
NM_001018038	0.22258	2.86057
NM_000680	0.0139658	2.8598
XM_375698	0.156653	2.85956
NM_013431	0.0740094	2.8595
XM_929601	0.232677	2.85899
BC037168	0.162688	2.85892
XM_928680	0.276547	2.85773
BC111550	0.988579	2.85718
XM_931189	0.27322	2.85654
NM_000032	0.100603	2.85607
XM_496985	0.0531812	2.85379
NM_000640	0.19723	2.85199
AK093054	0.331753	2.85186
NM_005723	0.156054	2.85181
AK092189	0.557649	2.85088
XM_928210	0.185431	2.85061
NM_153708	0.233904	2.85022
NM_138703	0.683864	2.84951
BC041964	0.208797	2.8465
NM_174878	0.236882	2.84513
XM_496984	0.0199827	2.84325
NM_000548	0.178542	2.84303
XM_496899	0.167569	2.84244
XM_931993	0.272858	2.8421
NM_001611	0.00823798	2.84208
NM_182506	0.195277	2.84148
DQ139833	0.181176	2.84138
BC093643	0.378386	2.84035
NM_014468	0.202259	2.83768
NM_001160	0.245218	2.83574
AK027875	0.248183	2.83553
XM_373904	0.258421	2.83537
NM_001001916	0.786282	2.83513
AK075180	0.17747	2.83484
NM_032607	0.0447767	2.83474
NM_001009937	0.179373	2.8347
AK095295	0.230231	2.83385
NM_001012979	0.317119	2.83281
AY851364	0.362582	2.83253
NM_177987	0.407443	2.83205
NM_014172	0.195232	2.8319
NM_203452	0.409943	2.83087
BC032625	0.474878	2.82817
AB096949	0.221173	2.82787
NM_016280	0.123286	2.82741
XM_933677	0.0716406	2.82547
BC104969	0.00839316	2.82439
NM_001010912	0.145846	2.8238
NM_152663	0.174998	2.82347
XM_499105	0.214986	2.82276
NM_004488	0.202274	2.82172
NM_018059	0.231484	2.82023
BC017773	0.525361	2.81946
BC070351	0.445298	2.81899
CR592978	0.231096	2.8177
AY513655	0.219354	2.81583
BC039241	0.161187	2.81481
NM_015686	0.269791	2.81385
NM_024767	0.171112	2.81289
NM_001769	0.139327	2.81244
NM_003103	0.190517	2.81194
AK126677	0.157639	2.81151
NM_172005	0.058225	2.81147
NM_207290	0.251951	2.81096
XM_934328	0.202758	2.80874
XM_934041	0.166831	2.80825
AK130020	0.195114	2.80803
BC066915	0.170664	2.807
NM_032589	0.0035837	2.80671
XM_496360	0.0431228	2.80645
NM_138995	0.522228	2.8061
XM_925960	0.0930661	2.80558
NM_001176	0.173568	2.80491
NM_032279	0.176212	2.80457
NM_002427	0.17262	2.80406
XM_933300	0.179572	2.80262
NM_144641	0.174242	2.80249
NM_001396	0.157973	2.80214
NM_206949	0.178903	2.8015
NM_145805	0.209808	2.80032
XM_934676	0.208239	2.7992
BC028579	0.173098	2.79875
NM_031309	0.047673	2.79856
NM_032598	0.947613	2.79854
NM_207514	0.263943	2.79829
XM_212241	0.0614083	2.79824
BC066277	0.126762	2.79756
NM_006847	0.245094	2.79735
XM_932533	0.151625	2.79534
BC062621	0.235549	2.79509
XM_932554	0.182075	2.79271
NM_001023566	0.535911	2.79247
NM_001017931	0.347173	2.79226
NM_001039907	0.161991	2.79139
NM_152636	0.158233	2.79048
XM_496968	0.210138	2.78779
BC008001	0.810408	2.78708
NM_006863	0.167402	2.78542
NM_153453	0.355607	2.78533
BC056673	0.145023	2.78336
NM_002928	0.147639	2.78332
NM_032009	0.225563	2.78314
XM_931372	0.231664	2.78217
BC094710	0.225454	2.78217
NM_207507	0.0333876	2.78172
NM_152557	0.197243	2.78143
BC105096	0.145379	2.77974
NM_207117	0.915659	2.77903
BC047593	0.0984993	2.77902
AF157492	0.16747	2.77863
XM_932588	0.12028	2.77801
NM_012385	0.0403831	2.77753
XM_933741	0.331603	2.77672
AF332237	0.259053	2.77568
BC110456	0.88793	2.77544
BC006114	0.15341	2.77522
NM_182535	0.131139	2.77479
BC064829	0.393699	2.7747
XM_928028	0.737336	2.7745
BC110295	0.272145	2.77374
NM_014723	0.209144	2.77175
NM_153041	0.854243	2.77107
NM_001014839	0.174792	2.77011
NM_001010974	0.238737	2.76714
AK131423	0.248551	2.76514
NM_001017363	0.0656021	2.76132
NM_001039360	0.164235	2.76108
NM_030647	0.0694136	2.75995
XM_926638	0.24428	2.75958
NM_175929	0.189285	2.75885
XM_934231	0.210251	2.75767
NM_005395	0.180407	2.75538
NM_004797	0.275048	2.7548
AB096956	0.376167	2.75403
NM_024579	0.0490048	2.75374
NM_172244	0.220018	2.75327
NM_001025197	0.238367	2.75307
AK124125	0.296505	2.75302
NM_000833	0.160302	2.75232
AL713747	0.386042	2.75189
XM_926249	0.130891	2.75072
AF023612	0.186021	2.7502
BC034017	0.198108	2.74999
BC047870	0.195964	2.74921
NM_080833	0.603973	2.74856
BC026308	0.305958	2.74831
NM_001391	0.249904	2.74679
NM_207473	0.211974	2.74591
NM_153246	0.0312312	2.74519
NM_133379	0.108189	2.74424
XM_934538	0.066913	2.74415
NM_001005500	0.381002	2.74281
NM_052955	0.351164	2.74261
BC092518	0.0455782	2.74072
BC019348	0.179241	2.74017
AK124214	0.172336	2.73952
AK056176	0.403199	2.73768
NM_203371	0.216093	2.73767
AB061325	0.0311457	2.73606
XM_926129	0.198189	2.7353
BC016582	0.225998	2.73433
BC107110	0.267408	2.73395
XM_209604	0.188329	2.73351
XM_931426	0.163203	2.73221
AK075554	0.170877	2.73163
BC016851	0.29344	2.73051
X52229	0.0772817	2.72996
NM_001013685	0.223426	2.72971
BC084568	0.195001	2.72646
AY461805	0.166493	2.72416
BC062354	0.641098	2.72304
NM_024967	0.17447	2.7229
BC041174	0.198539	2.72215
AF293366	0.147923	2.72206
BC040355	0.0354538	2.72178
NM_152732	0.175538	2.72153
AY434464	0.267386	2.71914
XM_932159	0.239223	2.71894
NM_173472	0.2385	2.71806
NM_015667	0.499927	2.71668
NM_198682	0.0246754	2.71584
XM_208043	0.0814296	2.71584
XM_934143	0.0894127	2.71558
AY423442	0.163199	2.71269
NM_181670	0.167152	2.7121
NM_014381	0.169589	2.71143
NM_003874	0.349744	2.71134
BC101039	0.182903	2.71105
BC103840	0.166855	2.70934
AK001866	0.203215	2.7092
XM_498661	0.246213	2.70913
NM_014974	0.157437	2.70721
BC074729	0.1639	2.70628
NM_198485	0.160671	2.70625
BC032422	0.0700048	2.70586
NM_003896	0.140091	2.70211
BC066775	0.819106	2.70202
XM_929804	0.599522	2.70164
NM_018940	0.157241	2.70079
XM_497472	0.0249876	2.69962
NM_002509	0.0778004	2.6991
NM_203429	0.181558	2.69887
XM_933449	0.113085	2.69873
XM_934692	0.261931	2.69767
AF074087	0.143184	2.69766
NM_006569	0.0666224	2.69766
NM_017885	0.168901	2.69543
BC101258	0.143085	2.69526
NM_133477	0.123613	2.69524
NM_014012	0.223987	2.69437
BC034977	0.323995	2.6942
BC089439	0.240299	2.69353
NM_022807	0.213874	2.6935
XM_928407	0.196946	2.69292
NM_004696	0.11119	2.6923
BC101977	0.042649	2.69199
XM_372741	0.360975	2.6911
XM_930257	0.349825	2.6909
NM_002476	0.703725	2.69089
AK094016	0.212071	2.69048
AB046399	0.921046	2.68911
AF461903	0.122404	2.68876
XM_927879	0.206015	2.68594
NM_000794	0.13115	2.68588
NM_001034846	0.207846	2.68472
NM_052967	0.558191	2.6827
M73778	0.195422	2.68216
XM_927548	0.186267	2.68164
NM_016133	0.0890752	2.68078
XM_934235	0.0780878	2.68065
AB033044	0.321577	2.68034
NM_006926	0.225495	2.67912
NM_001008218	0.0473677	2.67827
XM_374637	0.124431	2.6775
CR749477	0.361659	2.67719
XM_496952	0.141203	2.67509
AJ237663	0.144288	2.67432
BC111743	0.512592	2.67269
XM_373926	0.181934	2.67189
BC018058	0.315888	2.67168
BC033668	0.128906	2.66858
CR749357	0.153438	2.6684
NM_003048	0.209755	2.66666
NM_173832	0.157873	2.66663
XM_927753	0.263089	2.66612
BC094731	0.197907	2.66401
XM_926352	0.370962	2.66241
BC101175	0.169719	2.66226
NM_001033032	0.192341	2.66219
XM_928056	0.810182	2.66192
NM_004185	0.185926	2.66146
BC018046	0.154236	2.66028
NM_005231	0.263589	2.65852
AK023413	0.307651	2.65785
NM_058222	0.051261	2.65765
BC070266	0.161945	2.65682
XM_294751	0.194216	2.6563
XM_495807	0.22294	2.65622
AY861432	0.106938	2.65485
BC001422	0.153334	1900-01-02 15:42:53
NM_001017373	0.205977	2.65458
NM_001007249	0.0315322	2.65391
BC067355	0.650414	2.65303
NM_004292	0.198373	2.65299
AK126552	0.188437	2.65284
NM_000435	0.302319	2.65076
NM_152554	0.175706	2.65062
NM_144598	0.162451	2.65043
BC031671	0.12391	2.65032
NM_080674	0.163563	2.65025
XM_208097	0.149739	2.64984
BC050461	0.410184	2.64933
BC101526	0.21414	2.64871
NM_018237	0.186073	2.64836
NM_004821	0.144331	2.64833
CR625664	0.783222	2.64828
BC104468	0.17584	2.64623
NM_175053	0.339784	2.64559
NM_182681	0.275702	2.64486
NM_001012717	0.193707	2.6441
BC025692	0.104432	2.64378
NM_001009608	0.211313	2.64306
XM_373061	0.0129759	2.64279
NM_005477	0.617694	2.64241
BC011971	0.220727	2.64085
BC101484	0.133137	2.64076
BC100879	0.0965743	2.64015
XM_929977	0.0376609	2.63905
NM_080661	0.181809	2.63848
NM_198492	0.0345109	2.63719
NM_000767	0.229901	2.63624
BC093639	0.190644	2.63544
BC032452	0.48069	2.63408
XM_930117	0.194889	2.63282
AL117507	0.236446	2.63171
NM_130769	0.228747	2.63168
AK127982	0.528928	2.63083
XM_930354	0.103849	2.63074
BC066238	0.398177	2.63057
XM_927344	0.251374	2.62967
NM_003711	0.171121	2.62947
NM_005071	0.28455	2.62882
BC000765	0.162296	2.62776
NM_001476	0.0529386	2.62745
NM_182703	0.175573	2.62742
BC050539	0.0184519	2.627
BC004116	0.194688	2.62544
NM_033518	0.00246784	2.62527
BC111551	0.200455	2.6233
NM_012110	0.175583	2.62253
NM_000379	0.174186	2.62245
BC072402	0.208917	2.62155
AK127234	0.0890246	2.62135
AK125630	0.0764464	2.62118
BC093751	0.197266	2.62054
NM_001007271	0.285109	2.62028
XM_927934	0.179764	2.62025
AY203962	0.152179	2.61927
NM_203488	0.259571	2.61917
NM_144715	0.244755	2.61692
NM_002217	0.378071	2.61656
NM_052995	0.0411888	2.61653
NM_001025495	0.0436421	2.61632
NM_182575	0.49667	2.61575
AK129660	0.116445	2.61472
NM_006024	0.259406	2.6141
BC104167	0.152527	2.61348
AK126915	0.128618	2.61271
BC075000	0.168499	2.61255
BX648473	0.172319	2.61222
XM_930726	0.109138	2.61183
BC096142	0.161257	2.61122
XM_926451	0.254077	2.61067
XM_935422	0.216319	2.60957
XM_496917	0.211817	2.6093
BC073856	0.239803	2.6088
BC012159	0.154353	2.6086
XM_379378	0.191969	2.6077
XM_496946	0.0778155	2.60737
M55671	0.286898	2.60701
NM_014957	0.238772	2.60497
NM_018373	0.19591	2.60211
AK123794	0.0763613	2.60142
NM_001029939	0.258807	2.6012
NM_024326	0.502144	2.59897
NM_006865	0.14512	2.59885
BC093082	0.364412	2.59864
AY358808	0.176157	2.59862
BC069355	0.327672	2.59816
XM_928615	0.849786	2.59807
NM_001008728	0.187354	2.59698
L76667	0.0994837	2.59658
NM_002849	0.203585	2.59601
NM_006001	0.292024	2.59531
AK126720	0.18867	2.59405
XM_931407	0.219445	2.59394
BC020861	0.0268336	2.59389
NM_001005853	0.221202	2.59328
BC017296	0.068857	2.59149
BC026258	0.232856	2.59078
NM_138706	0.282493	2.59024
BC039387	0.653423	2.58956
NM_020212	0.429433	2.58888
BC024592	0.191385	2.58863
AY766453	0.297565	2.58856
NM_001003693	0.219294	2.58833
AY254198	0.146411	2.5876
NM_058165	0.180368	2.58688
AK027343	0.204004	2.58655
NM_001280	0.179379	2.58497
NM_016601	0.184947	2.58496
NM_020040	0.0130116	2.58427
BC004487	0.156608	2.58378
NM_001039954	0.220814	2.58116
NM_018484	0.230916	2.57892
XM_934239	0.0892888	2.57878
AK128073	0.239328	2.57757
NM_173821	0.0837173	2.57613
XM_928154	0.108206	2.57412
NM_032193	0.204542	2.57406
NM_001001852	0.114336	2.57395
NM_199073	0.183435	2.57388
AK130820	0.318168	2.57206
NM_153773	0.158557	2.57143
NM_198491	0.183767	2.57072
NM_182586	0.223403	2.57011
NM_001003696	0.180624	2.56957
NM_021926	0.633226	2.5693
NM_001003697	0.175231	2.5686
XM_933424	0.127704	2.56825
XM_370707	0.336838	2.56784
XM_927724	0.340798	2.56736
NM_006984	0.3117	2.56728
BC063043	0.0977693	2.56672
BC005323	0.180577	2.56635
BC045637	0.548369	2.5663
BC108257	0.146082	2.5647
AF116603	0.145822	2.56376
BC029406	0.149553	2.56322
XM_929505	0.189533	2.56304
XM_933985	0.269452	2.56186
BC074912	0.259613	2.5599
NM_178422	0.134711	2.55974
BC095539	0.150779	2.55914
AF426265	0.227142	2.5591
BC069368	0.285882	2.55729
NM_033106	0.166721	2.55682
BC043494	0.13312	2.55601
BC043394	0.174399	2.55466
NM_030931	0.0200672	2.5534
NM_152581	0.150084	2.55281
NM_015931	0.934017	2.55277
NM_198542	0.120904	2.55108
NM_025002	0.384599	2.55107
XM_047355	0.313126	2.55046
XM_927909	0.0160818	2.55022
NM_207387	0.202519	2.54996
NM_018337	0.348586	2.54982
BC101652	0.123734	2.54867
XM_926621	0.379214	2.54701
BC065207	0.000252359	2.54682
NM_001004317	0.360908	2.54643
NM_024075	0.179008	2.5463
NM_000440	0.214984	2.54577
AB208930	0.0471842	2.54567
BC005304	0.198142	2.54507
XM_496618	0.235078	2.54392
D87470	0.21978	2.54319
XM_930597	0.10085	2.54229
BC001130	0.258552	2.54197
BC045631	0.237424	2.54098
NM_016441	0.187169	2.54
BC029781	0.2579	2.53949
XM_927706	0.294794	2.53768
BC020864	0.588522	2.53465
XM_933854	0.24865	2.53299
BC066971	0.348428	2.53015
BC016149	0.179407	2.53008
BC074975	0.129453	2.52996
XM_931343	0.14627	2.52995
NM_003970	0.330847	2.52844
U17278	0.432253	2.52662
L76668	0.197744	2.52584
NM_004975	0.838625	2.52556
AK127460	0.160103	2.52546
NM_080758	0.174389	2.52542
AB006625	0.820688	2.52424
AF537114	0.799307	2.52407
XM_067176	0.367597	2.5236
AY214327	0.213092	2.52359
AY129015	0.260817	2.52349
XM_926978	0.31061	2.52289
NM_183378	0.192716	2.52276
AY587062	0.162317	2.52275
XM_930050	0.164086	2.52254
NM_001002029	0.0932473	2.52207
NM_005141	0.780507	2.52174
NM_207439	0.603163	2.52114
BC065738	0.23772	2.52109
BC020653	0.0860164	2.52052
NM_001013845	0.280009	2.52026
NM_198521	0.12243	2.51742
XM_933507	0.294869	2.51686
AK124059	0.0082149	2.51676
NM_003062	0.161572	2.51482
BC061519	0.189496	2.51474
XM_931896	0.234559	2.51322
NM_024729	0.764376	2.51275
XM_934155	0.0939625	2.51266
NM_198444	0.198242	2.51225
NM_005679	0.215517	2.51166
NM_152763	0.294174	2.51041
BC031622	0.208635	2.51003
NM_032119	0.505077	2.50949
U30827	0.150059	2.50901
BC012078	0.157948	2.50725
XM_932025	0.215402	2.50653
AK131191	0.219896	2.50639
NM_001572	0.229425	2.50637
BC070344	0.30018	2.50597
NM_001010926	0.327996	2.50466
BC012625	0.128893	2.50365
NM_001001680	0.221807	2.50348
BC025782	0.239928	2.50341
NM_213726	0.142095	2.50311
NM_001708	0.352447	2.50287
AK074114	0.113424	2.50065
BC052593	0.0944109	2.49936
AY279092	0.352873	2.49858
BC066981	0.220199	2.49682
BC094756	0.173385	2.49631
CR627429	0.94016	2.49599
XM_927113	0.242273	2.4957
XM_925841	0.172769	2.49558
XM_928663	0.113704	2.495
NM_021599	0.249387	2.49454
NM_001038705	0.263841	2.49396
AF064599	0.109878	2.49387
AK098318	0.277906	2.4934
AK125828	0.327377	2.49312
NM_001001895	0.102283	2.49299
U77088	0.153047	2.49143
BC041140	0.232853	2.49011
NM_181536	0.191196	2.49006
NM_001005194	0.19993	2.48957
XM_930384	0.0699121	2.4892
XM_933529	0.0148348	2.48916
NM_021196	0.20251	2.48903
XM_932902	0.205694	2.48862
BC109190	0.357268	2.48856
NM_033549	0.171826	2.48795
NM_022126	0.268675	2.4874
NM_014005	0.231393	2.48583
AJ249778	0.122413	2.48573
AK126024	0.248845	2.4855
AK127800	0.999271	2.48548
XM_933324	0.168483	2.48477
NM_001025232	0.715636	2.48464
NM_198215	0.072496	2.48329
NM_004561	0.523932	2.48304
XM_929101	0.0644201	2.48266
NM_172167	0.240798	2.48257
NM_025058	0.190488	2.4825
XM_930064	0.812242	2.4814
NM_022122	0.136811	2.48085
NM_002009	0.186792	2.48051
BC010958	0.261901	2.47918
NM_001004713	0.0304518	2.47825
XM_926884	0.197329	2.47672
NM_004210	0.23972	2.47669
NM_032621	0.285124	2.47655
AF323587	0.0367195	2.47649
XM_926100	0.0157035	2.47615
NM_004508	0.190677	2.47592
NM_052957	0.208758	2.47552
BC012120	0.236604	2.47533
NM_020462	0.0996949	2.47529
XM_928009	0.225848	2.47508
XM_497258	0.0963976	2.47428
XM_934036	0.0915158	2.47397
BC035124	0.416669	2.47224
NM_014895	0.212214	2.4717
XM_934936	0.273211	2.47065
NM_005666	0.855108	2.46939
BC064621	0.108734	2.46936
NM_000858	0.132359	2.468
BC047447	0.173174	2.46739
XM_928638	0.171097	2.46696
NM_153752	0.0309103	2.46696
BC074908	0.395766	2.46626
BC006180	0.24321	2.46588
AJ748600	0.252243	2.46467
NM_031944	0.192168	2.46311
NM_032594	0.124955	2.46147
XM_209668	0.230069	2.45822
NM_020341	0.414516	2.45677
XM_925922	0.202436	2.45662
NM_032452	0.249849	2.45482
BC009681	0.0703264	2.45482
NM_004083	0.0135104	2.45427
NM_001029886	0.144297	2.45418
NM_016246	0.200887	2.45415
BC069185	0.577106	2.4535
BC004393	0.180545	2.45226
AK056948	0.26931	2.45176
NM_031298	0.238661	2.45176
BC073976	0.0381311	2.45165
NM_001039504	0.364093	2.44965
AK094547	0.070193	2.44913
AK027547	0.196829	2.44759
BC031412	0.115113	2.44727
XM_933676	0.214569	2.44606
BC110571	0.219981	2.44453
NM_019073	0.259067	2.44409
XM_932160	0.201445	2.44341
NM_002228	0.145681	2.44324
XM_925912	0.143817	2.44275
AY450391	0.0378224	2.44226
BC040551	0.207041	2.44117
BC095504	0.165779	2.44099
BC031232	0.610307	2.43991
NM_001018004	0.173677	2.43975
NM_003407	0.301975	2.43962
BC094708	0.237666	2.43901
XM_931990	0.0204352	2.4383
NM_001005324	0.149076	2.43798
NM_001009991	0.203264	2.43774
XM_932199	0.18051	2.43734
NM_006880	0.247395	2.4371
NM_000438	0.130387	2.43709
AK130204	0.856274	2.43705
XM_926067	0.179946	2.43656
AF258585	0.716748	2.43648
NM_018064	0.19483	2.43562
NM_024410	0.715185	2.43528
XM_926154	0.070432	2.43501
NM_207323	0.183599	2.43412
BC101109	0.188375	2.43309
XM_932094	0.140609	2.43252
NM_173039	0.245474	2.43182
NM_058193	0.15181	2.43095
BC045664	0.21681	2.43084
NM_001010880	0.152418	2.43059
BC105033	0.0929121	2.42777
NM_001437	0.0260245	2.42671
NM_000519	0.250133	2.42635
BC033095	0.237604	2.42602
NM_024733	0.255079	2.42547
XM_932558	0.12903	2.42513
BC041884	0.317662	2.42414
BC021238	0.196433	2.42409
NM_156038	0.213663	2.42385
NM_181539	0.171172	2.42366
NM_182509	0.0795014	2.42348
XM_375099	0.197938	2.42344
NM_182504	0.103535	2.42318
XM_373031	0.32744	2.42279
NM_001937	0.218215	2.42266
NM_001001964	0.206134	2.42189
NM_080606	0.107756	2.42126
NM_017442	0.0503029	2.41918
BC001008	0.230464	2.41765
NM_005773	0.158232	2.4165
XM_926608	0.185849	2.41646
AK126665	0.111059	2.41629
XM_930011	0.153102	2.41515
XM_933952	0.263743	2.41463
XM_927405	0.434439	2.41452
NM_022462	0.120435	2.41447
NM_000332	0.299996	2.4136
NM_017843	0.401786	2.4127
XM_927170	0.0971279	2.41234
NM_002918	0.4204	2.4123
NM_025170	0.223645	2.41228
XM_370636	0.245913	2.41206
XM_373491	0.568547	2.41205
NM_144674	0.190143	2.41093
BC001077	0.261118	2.41057
NM_004063	0.0688171	2.4095
NM_170753	0.169555	2.40886
NM_001001670	0.260948	2.408
AK025303	0.199156	2.4079
NM_003241	0.206557	2.40776
NM_015675	0.204879	2.40739
NM_198452	0.00808197	2.40705
AK098702	0.170981	2.40694
NM_001039131	0.183717	2.40605
NM_002632	0.0653157	2.40522
NM_001007464	0.195035	2.40476
AK098126	0.116261	2.4044
BC111751	0.366051	2.40407
XM_932180	0.0656105	2.40388
XM_927613	0.238879	2.40336
BC105632	0.129904	2.40315
NM_001005412	0.246402	2.403
BC020734	0.239068	2.40179
NM_001475	0.845769	2.40103
BC109246	0.274809	2.40101
BC021276	0.113215	2.3995
NM_001001663	0.123704	2.39808
NM_054028	0.140328	2.39764
AK125960	0.0471707	2.39663
AF269288	0.168593	2.3966
AF530580	0.148811	2.39647
NM_173354	0.0402354	2.39561
XM_927124	0.105529	2.39504
NM_001011544	0.186956	2.39497
AY032950	0.16982	2.39127
BC101025	0.110458	2.39009
XM_927462	0.0963736	2.39
AK098358	0.38041	2.38934
NM_001012986	0.217485	2.38909
NM_006529	0.173704	2.388
NM_014186	0.156797	2.38793
BC001953	0.118414	2.38725
NM_001468	0.0310429	2.38655
NM_052961	0.156298	2.38639
AK090858	0.0232861	2.38635
BC014230	0.269633	2.38515
NM_032430	0.106005	2.38415
XM_373075	0.0683682	2.3841
U66306	0.27078	2.38215
XM_926720	0.182799	2.38204
XM_043272	0.11814	2.38185
NM_033246	0.28595	2.3817
AK172805	0.803363	2.38128
BC001435	0.12779	2.38094
NM_052832	0.225513	2.38082
AF370415	0.188964	2.38014
AY270020	0.102589	2.37984
AK000327	0.18137	2.37867
NM_001039774	0.880926	2.37795
NM_002332	0.123323	2.37642
BC049369	0.207997	2.37602
XM_926111	0.590394	2.37501
AB102894	0.178302	2.37438
BC105800	0.189571	2.37403
AK092983	0.0720424	2.37317
BC069564	0.206053	2.37289
BC112116	0.171918	2.37262
NM_000655	0.206864	2.3725
NM_001025071	0.194333	2.37125
XM_089081	0.0270978	2.36963
AK131384	0.15643	2.36953
BX648333	0.174486	2.36898
NM_031204	0.176221	2.36877
AK074386	0.163974	2.36851
NM_031279	0.129324	2.36747
NM_004364	0.0792787	2.36736
CR607386	0.0715571	2.36721
XM_498563	0.218124	2.36655
NM_030672	0.629601	2.36635
NM_138567	0.206579	2.36588
BC060766	0.299666	2.36412
XM_933289	0.200592	2.36229
XM_931666	0.204244	2.36195
AY184207	0.148863	2.36194
NM_001039548	0.63944	2.3615
XM_926262	0.231438	2.36106
BC008950	0.144123	2.36067
AK223576	0.127586	2.36042
NM_139281	0.190093	2.35994
NM_013313	0.216554	2.35966
NM_013306	0.202622	2.35929
AK027015	0.228562	2.35927
BC112336	0.161819	2.35833
NM_058206	0.205598	2.35799
AY700779	0.360447	2.35795
NM_175878	0.303982	2.35783
BC058030	0.129854	2.35772
NM_001014439	0.191938	2.35761
BC069781	0.320958	2.35727
NM_130467	0.214066	2.3572
NM_004430	0.0118357	2.35713
BC009703	0.170839	2.35653
XM_928285	0.166761	2.35572
NM_005710	0.213	2.35513
NM_001030060	0.236474	2.35459
XM_927854	0.186289	2.35395
NM_000456	0.208629	2.35323
XM_292958	0.0980325	2.35322
NM_002226	0.196986	2.35294
BC036494	0.286572	2.35284
BC069171	0.49667	2.3525
NM_013261	0.0222241	2.35226
NM_133490	0.0716423	2.35215
NM_014997	0.22825	2.35191
XM_926919	0.228194	2.35173
XM_931950	0.0734604	2.34979
XM_932026	0.220196	2.34915
NM_017734	0.204755	2.34897
AK124300	0.407098	2.34895
J05581	0.026876	2.34729
NM_001003395	0.176922	2.34725
XM_370536	0.0645603	2.34685
NM_001013407	0.0885809	2.34622
XM_933089	0.189984	2.34613
BC098416	0.155426	2.34566
XM_927835	0.017808	2.34559
BC044919	0.17036	2.34496
XM_378753	0.742949	2.34443
NM_014934	0.36726	2.34266
NM_001005470	0.101923	2.34227
NM_020378	0.385936	2.34192
BC100671	0.207901	2.34191
BC069582	0.21792	2.34183
NM_001918	0.299694	2.34134
XM_928533	0.207775	2.34126
AK096258	0.104265	2.34051
NM_012373	0.115929	2.33896
NM_001004349	0.275967	2.3387
AB006590	0.0337354	2.33869
NM_001014830	0.366928	2.33671
NM_032687	0.141536	2.3366
XM_933681	0.175383	2.3366
NM_198559	0.618633	2.3365
AK092192	0.163681	2.33639
AK125454	0.502925	2.33615
BC101519	0.125067	2.33585
AY444559	0.173218	2.33579
BC058031	0.186098	2.33483
NM_138960	0.626207	2.33434
BC105050	0.311183	2.33256
XM_932747	0.216997	2.33234
XM_499010	0.0520977	2.33225
BC002824	0.223685	2.33179
NM_152290	0.0091657	2.331
NM_152565	0.0131144	2.33084
AK124779	0.268263	2.33078
NM_021728	0.346773	2.33051
L38487	0.198113	2.33036
NM_139018	0.249229	2.33012
NM_025193	0.123134	2.32971
AB078026	0.204937	2.32968
NM_021995	0.108482	2.32939
NM_178557	0.0621113	2.32921
AK128234	0.301011	2.32881
NM_001018060	0.300026	2.32831
AK172829	0.169775	2.3279
NM_000203	0.187329	2.32748
BC109254	0.111497	2.32735
S77893	0.519813	2.32701
AF090890	0.250077	2.32587
NM_207015	0.30099	2.32379
AF218012	0.042083	2.3236
XM_291544	0.354607	2.32355
NM_018397	0.201006	2.3233
BC112303	0.0557549	2.32318
AK122595	0.233538	2.32286
BC072463	0.210202	2.32271
XM_933241	0.131697	2.32175
NM_006215	0.226547	2.32154
NM_004311	0.141778	2.32127
BC074846	0.0246005	2.32008
BX537680	0.175089	2.31968
NM_004932	0.294794	2.31948
AK124147	0.38935	2.31829
XM_370899	0.178382	2.31803
NM_006017	0.252164	2.31768
AB235153	0.207397	2.31714
BC074795	0.450309	2.31558
XM_930922	0.207411	2.31375
NM_033249	0.272542	2.31375
BC008205	0.146488	2.31344
AK128606	0.0619242	2.31251
AK126643	0.367661	2.31224
AK126061	0.841265	2.31214
BC020879	0.190946	2.31113
BC047529	0.258808	2.31061
AK093052	0.437773	2.30999
NM_001001676	0.96291	2.30958
NM_017928	0.235316	2.30929
XM_927324	0.32334	2.30772
XM_929558	0.308471	2.30713
BC066642	0.162209	2.30711
NM_032432	0.157758	2.30709
XM_928515	0.178047	2.30695
NM_025010	0.275172	2.30694
NM_170605	0.0740248	2.3068
NM_003648	0.1844	2.30644
NM_007031	0.100451	2.3059
NM_138460	0.232007	2.30585
BC110810	0.290162	2.30525
NM_014589	0.277887	2.30518
NM_152689	0.0987295	2.30497
NM_032788	0.179158	2.3046
NM_194298	0.396779	2.30458
AK095032	0.153585	2.30367
M21748	0.144205	2.30285
AK126001	0.500116	2.30268
BC009866	0.114719	2.30216
AY766449	0.12719	2.30183
XM_028217	0.149282	2.30168
NM_001039763	0.303439	2.30159
NM_002977	0.0695643	2.3009
NM_020875	0.202671	2.30053
XM_376303	0.120728	2.30019
NM_152381	0.581602	2.29981
BC002627	0.363686	2.29951
AL136837	0.1758	2.29922
NM_004864	0.00296277	2.29874
NM_020956	0.181904	2.29836
BC020740	0.235013	2.29753
NM_138322	0.273496	2.29726
XM_934594	0.244445	2.29558
NM_032667	0.112347	2.29558
NM_004433	0.000603852	2.29545
XM_372574	0.311611	2.2951
NM_139214	0.203591	2.29481
NM_003181	0.536893	2.29452
BC105008	0.0871287	2.29447
NM_016613	0.0379878	2.29331
NM_012146	0.233959	2.2928
AF217751	0.297502	2.29214
NM_004886	0.178939	2.29171
NM_003353	0.0914258	2.29159
XM_933474	0.169804	2.29149
AY225521	0.0491068	2.29037
AK097525	0.796725	2.29013
NM_000421	0.134483	2.28996
BC069411	0.254181	2.2896
NM_005185	0.130075	2.28887
XM_932982	0.173581	2.28789
NM_003423	0.791821	2.28701
BC002511	0.189837	2.28643
AK123349	0.0843716	2.28398
NM_001033049	0.19602	2.28389
BC096729	0.144905	2.2837
XM_374767	0.0047941	2.28362
AK000249	0.213864	2.28352
NM_144702	0.226208	2.28225
BC031689	0.272435	2.2821
XM_927546	0.336907	2.28172
NM_016446	0.510988	2.28162
NM_001005480	0.280079	2.28068
NM_031994	0.595907	2.28025
NM_014020	0.262405	2.27973
NM_020978	0.228075	2.27936
AK057310	0.137083	2.27894
AK127610	0.225879	2.2782
NM_024164	0.660376	2.27724
AF313465	0.201904	2.27681
NM_000984	0.294653	2.27658
XM_932027	0.170024	2.27571
XM_932904	0.59843	2.2751
NM_001001971	0.0408221	2.27503
BC032620	0.27037	2.27499
NM_006014	0.159666	2.27449
XM_934141	0.104894	2.27395
NM_173486	0.00933051	2.27393
XM_933190	0.163722	2.27335
XM_929329	0.230366	2.2733
AY152815	0.295375	2.27301
BC110912	0.129794	2.27253
XM_934892	0.165246	2.27173
BC008889	0.178371	2.27163
XM_927301	0.0136357	2.27042
NM_006987	0.156665	2.27014
NM_022978	0.239904	2.26984
AK026312	0.336009	2.2692
BC017770	0.167997	2.26857
BC040165	0.489954	2.26806
XM_057107	0.189919	2.26743
NM_207340	0.173727	2.26736
BC099646	0.906995	2.26683
BC004480	0.171987	2.26674
AY358224	0.300021	2.2662
XM_926989	0.181129	2.26586
CR456535	0.104773	2.26547
BC096108	0.208851	2.26539
BC016609	0.0272174	2.26515
XM_375550	0.0291637	2.26316
BC008288	0.156364	2.26306
NM_000955	0.2053	2.26225
AK027082	0.129948	2.26218
NM_001001523	0.211114	2.26218
NM_012351	0.939955	2.2618
BC093998	0.371343	2.26101
NM_016224	0.145202	2.2608
AK124920	0.0161289	2.26064
XM_371116	0.1336	2.26053
NM_000669	0.144756	2.26017
BC014258	0.120088	2.2601
AY766454	0.242879	2.25842
NM_001031734	0.349347	2.2584
NM_052873	0.272489	2.25837
AK128185	0.0268683	2.25797
BC105636	0.141946	2.25779
BC069418	0.28574	2.25721
NM_015011	0.0544049	2.25618
AK124269	0.190284	2.25591
XM_497341	0.34588	2.25586
XM_371082	0.099212	2.25583
NM_001039397	0.140506	2.25561
NM_199037	0.102965	2.25545
NM_018643	0.183459	2.25508
NM_003475	0.13323	2.25503
BC101549	0.550111	2.25449
CR749429	0.296683	2.25342
NM_004203	0.217294	2.25332
NM_014359	0.261732	2.25274
AK092388	0.198267	2.25213
NM_000562	0.335132	2.2521
BC021855	0.236329	2.25148
NM_174881	0.174941	2.25123
NM_005019	0.202147	2.25114
XM_927128	0.129196	2.25057
NM_002612	0.0431134	2.24987
AF217981	0.181441	2.24873
BC001407	0.301085	2.24862
NM_020535	0.247757	2.24727
XM_930934	0.323447	2.24677
XM_933650	0.196246	2.24644
AB075864	0.0740878	2.24632
XM_931001	0.862728	2.2462
BC038995	0.414388	2.24614
AF271775	0.222354	2.24518
BC067419	0.313927	2.24508
AB040820	0.16051	2.24402
AF130063	0.0985114	2.24394
NM_182704	0.150621	2.24325
NM_017610	0.193094	2.24284
NM_030775	0.178181	2.24272
AK128620	0.0951122	2.24235
AK093255	0.295139	2.24109
BC057809	0.184564	2.24052
XM_929402	0.475377	2.23948
XM_930181	0.199368	2.23881
NM_015513	0.0922052	2.23864
NM_030753	0.142306	2.23842
NM_181875	0.472061	2.23839
NM_001470	0.208337	2.23779
XM_934774	0.945172	2.23672
NM_014904	0.219383	2.23661
NM_032946	0.36709	2.23601
BC007782	0.992122	2.23572
NM_000916	0.0920072	2.23555
NM_144693	0.112643	2.23493
NM_000422	0.2954	2.23471
BC039826	0.151708	2.23458
AK128101	0.181583	2.23447
XM_929510	0.13149	2.23354
BC005217	0.238535	2.23354
CR607834	0.36528	2.23327
NM_053045	0.254685	2.23306
BC020236	0.350126	2.23157
XM_929207	0.316923	2.23135
NM_016060	0.245974	2.23122
XM_373080	0.0132586	2.23062
NM_001564	0.150962	2.23033
BC024010	0.387753	2.23007
XM_379543	0.148689	2.22928
NM_053278	0.243431	2.22899
XM_929327	0.982798	2.22899
NM_001002243	0.229497	2.22865
XM_927367	0.266474	2.22644
BC027606	0.247745	2.22589
NM_002241	0.271525	2.22529
NM_006734	0.182643	2.22519
AK123267	0.243329	2.22507
AF128524	0.198957	2.22438
NM_015289	0.165068	2.22338
AF391557	0.228425	2.22275
NM_022805	0.236812	1900-01-02 05:19:30
AB011157	0.147236	2.22154
NM_002770	0.233182	2.22145
AK092463	0.141115	2.22104
NM_006290	0.0548355	2.22017
NM_018724	0.62691	2.22015
XM_928380	0.13525	2.21943
BC095505	0.123652	2.21904
NM_000740	0.23993	2.21879
NM_012265	0.303285	2.2176
NM_198458	0.193239	2.21727
AK097501	0.176156	2.21726
NM_000132	0.217015	2.21684
NM_001032998	0.0618535	2.21657
XM_926598	0.61547	2.21592
BC093776	0.131042	2.2157
NM_130806	0.552014	2.21494
XM_926546	0.267684	2.21429
NM_152672	0.178425	2.21384
NM_000380	0.209054	2.2136
AK127532	0.168967	2.21239
NM_145161	0.294976	2.21162
AY692425	0.148855	2.21122
NM_001005275	0.0893394	2.21088
NM_001001938	0.148648	2.21037
NM_181643	0.63987	2.21027
BC035060	0.588513	2.21001
XM_933693	0.287859	2.20926
NM_138356	0.282112	2.20925
NM_181756	0.136084	2.20896
BC045606	0.214587	2.20815
XM_934899	0.191037	2.20758
AK131318	0.27025	2.20644
XM_931601	0.164687	2.20599
XM_933017	0.268421	2.20583
BC022243	0.328908	2.20567
NM_021170	0.229158	2.20553
BC109127	0.424268	2.20552
NM_001007470	0.0876285	2.20543
NM_001012729	0.111241	2.20357
NM_001277	0.173017	2.20309
NM_147131	0.15768	2.20298
NM_054023	0.263779	2.20291
AK093450	0.701698	2.20269
BC067350	0.215913	2.20259
NM_001541	0.118979	2.20251
NM_002349	0.663623	2.20213
XM_926979	0.0429941	2.19973
BC010357	0.186891	2.19966
BC098288	0.288393	2.19962
NM_005234	0.142358	2.19942
NM_014696	0.295269	2.19936
BC028894	0.138565	2.19915
NM_000045	0.0411778	2.199
BC107123	0.229464	2.19895
NM_001004688	0.07105	2.19878
XM_930543	0.281231	2.19857
NM_001033575	0.261822	2.19755
BC098340	0.315475	2.19752
NM_080722	0.203502	2.19713
XM_926102	0.342655	2.19673
NM_030623	0.347343	2.19587
XM_934178	0.00725135	2.19493
BC074966	0.251572	2.19475
NM_014044	0.133806	2.19454
NM_033056	0.295428	2.19428
NM_006096	0.0694148	2.19415
BC006429	0.116013	2.19412
U73844	0.00410723	2.19292
NM_152601	0.147328	2.19206
NM_019118	0.210579	2.19161
NM_021014	0.0229347	2.19128
AK056692	0.163222	2.19104
NM_017651	0.278321	2.1905
AK128585	0.917455	2.18985
XM_934049	0.176924	2.18982
BC107587	0.0527228	2.18914
NM_007159	0.219534	2.189
XM_928397	0.334722	2.1887
NM_033063	0.136882	2.18684
XM_928467	0.270789	2.1862
AY987009	0.263371	2.18566
NM_001014978	0.215095	2.18555
AK096013	0.164891	2.18525
BC032248	0.194908	2.18498
AK124551	0.333248	2.18472
NM_006408	0.224046	2.18462
NM_173199	0.235536	2.184
XM_097580	0.569109	2.18343
AY289134	0.174604	2.1824
XM_933499	0.501742	2.18189
L76661	0.190667	2.18178
S75313	0.142502	2.18144
AF366351	0.20819	2.18129
AF086451	0.260935	2.18035
BC020754	0.39206	2.1795
BC042534	0.183096	2.17786
NM_015680	0.169001	2.17742
NM_005272	0.197317	2.1769
[truncated: 43,032 more rows]
[truncated: 3 more columns]

## Sheet: P
SEQ_ID	Prueba de T (valor de P)	Fold
NM_152553	1.54245e-06	0.7709
XM_497650	4.92453e-06	1.58105
NM_006367	1.14488e-05	-7.50524
BC004932	3.23192e-05	1.76835
BC107586	3.90974e-05	-6.65173
NM_021210	0.000107407	0.272939
NM_018344	0.000110634	0.49378
BC105787	0.000127355	0.74609
XM_933705	0.000130472	1.12972
NM_006009	0.000140497	0.737823
AY327590	0.000152431	1.51656
NM_005328	0.000170956	1.30101
BC011600	0.000178127	0.377256
BC062357	0.000185902	-3.82901
NM_006710	0.000193183	-7.49822
NM_020307	0.0002251	0.443784
NM_006512	0.000231602	0.646599
NM_002029	0.000242833	0.363409
BC065207	0.000252359	2.54682
BC015548	0.000252802	-0.350972
BC062687	0.000255372	0.401443
BC036531	0.000259386	1.0938
NM_182689	0.000288398	0.131898
BC111030	0.000314232	-2.34099
NM_001656	0.000318012	0.540789
NM_015020	0.000322173	-5.54477
XM_926450	0.000341525	-4.56761
BC063041	0.000370239	-0.439526
NM_002392	0.000390494	-0.279923
BC011524	0.00039268	-0.523583
NM_002933	0.000413063	1.4179
U08470	0.000414696	0.655572
AK074311	0.000415004	-0.139298
XM_371511	0.00043119	-3.4363
XM_934905	0.000475441	-5.25905
NM_004650	0.000480302	1.92275
AF318367	0.000495001	1.32557
BC009687	0.000522048	-0.184822
NM_001018053	0.000559343	1.15151
BC067750	0.00057887	-0.37172
BC107850	0.000584618	-3.08369
BC062330	0.000588524	0.470309
BC053624	0.000588935	-5.3674
NM_004433	0.000603852	2.29545
NM_020791	0.000661441	0.245204
NM_003881	0.000705112	3.83976
BC015915	0.000709588	-0.302454
NM_004608	0.0007134	1.09041
AF502911	0.000720145	0.895275
NM_016332	0.0007244	-1.5587
BC008040	0.000777668	0.379832
M19301	0.000784565	-6.7756
XM_926976	0.000827053	-5.63379
BC000088	0.000827376	0.504751
XM_934078	0.000843446	-2.38629
NM_032175	0.000871919	-4.47924
BC000877	0.000873963	1.03813
NM_173670	0.000874871	-0.965738
NM_001295	0.000886364	1.38102
XM_931843	0.000924217	0.55116
BC093702	0.000949333	-2.77495
NM_002789	0.000982483	-0.342796
NM_198563	0.00107403	-4.06265
BC107901	0.00108837	-0.510702
NM_022039	0.00109486	-4.46976
BC010926	0.00111007	0.630033
XM_929247	0.00111141	0.43392
XM_932139	0.00119762	1.31511
NM_001033873	0.0012573	-0.421416
XM_932953	0.00129409	0.374806
XM_931621	0.0013217	0.448918
BC014249	0.00141417	-5.92479
AK024388	0.00142223	-3.25691
XM_496983	0.00144092	4.00892
XM_929103	0.0014484	-0.492399
NM_173830	0.0014591	-3.06639
XM_933579	0.00149955	0.85108
NM_016289	0.00151841	0.264889
NM_172027	0.00152365	0.408806
NM_016816	0.00152516	0.515481
NM_018082	0.00153081	-0.455081
NM_021953	0.00153262	-0.558572
NM_133368	0.00156466	0.336623
NM_175932	0.00156721	-0.324834
NM_145236	0.00161441	1.02568
NM_032118	0.00163564	0.37844
NM_024293	0.00165207	0.197338
AK130839	0.00167796	-0.455533
AB020701	0.00169448	0.410662
AK091504	0.00171355	-6.36564
XM_926587	0.00172067	0.417545
NM_178540	0.00173339	-3.96854
NM_002628	0.00173697	-0.329018
BC021256	0.00176084	-3.83144
AY327582	0.00182228	1.98227
BC000396	0.00182741	-0.338623
NM_182966	0.00183069	1.30802
AK090821	0.00185274	-3.70681
NM_014906	0.00187777	-0.850196
XM_373078	0.00191067	1.0676
NM_004091	0.00191268	-0.742307
XM_496206	0.00191469	-0.261055
AY457039	0.00191509	0.830226
BC013910	0.00194817	0.219994
BC106940	0.00195095	-0.176764
XM_927960	0.0019574	-0.490074
XM_377943	0.00196145	1.01428
BC034691	0.002023	0.615684
NM_144765	0.00205308	-2.21312
BC112240	0.00212951	0.641656
U70880	0.00213382	1.80808
NM_001039711	0.00214506	0.35463
XM_926900	0.00221605	1.17385
AF348143	0.00225061	1.79723
X77633	0.00229196	-7.25902
NM_138492	0.0023804	0.979737
NM_172239	0.00238911	5.12607
AK223305	0.00239168	-1.70721
NM_145177	0.00242386	0.271197
AF435956	0.00243566	0.221967
AF410154	0.00244509	-0.350673
BX538018	0.00246164	1.56372
NM_002413	0.0024627	0.308575
NM_033518	0.00246784	2.62527
NM_002500	0.00248967	1.90048
NM_000237	0.0024918	-3.04748
NM_016209	0.00249751	0.197859
NM_178517	0.00250192	-0.247834
BC112215	0.00253147	1.38209
XM_933391	0.00253356	-8.21423
NM_001007246	0.00254485	0.658312
NM_032194	0.00255718	-0.186246
NM_001012410	0.00255996	-0.406914
NM_000052	0.00256162	1.78762
NM_014584	0.00258714	0.905507
BC020690	0.00259495	0.946426
NM_001032288	0.00259796	-6.04807
NM_005835	0.00263211	2.0256
BC099728	0.00265554	0.803681
NM_018845	0.00267075	0.324885
XM_496558	0.00267387	0.697895
NM_003579	0.00274031	-0.277209
NM_182540	0.00274434	1.9841
BC001497	0.00276553	-6.87524
NM_005725	0.00279073	-1.85152
NM_152686	0.00283563	0.590177
XM_934524	0.00286462	-3.22734
BC050557	0.00288032	-0.492402
NM_002417	0.00288101	-0.973453
AK092701	0.00288186	0.283242
AF465484	0.00293221	0.552222
NM_144704	0.00293976	1.21093
BC069648	0.00294649	-1.62272
NM_004864	0.00296277	2.29874
NM_004822	0.00297404	0.989925
NM_002113	0.00298094	1.93896
XM_930433	0.00300542	1.68427
NM_017443	0.00303454	-0.426102
NM_001731	0.00304274	0.972905
BC043542	0.00304682	2.91964
XM_930681	0.00306735	1.12246
NM_014788	0.00306753	-5.37017
BC013386	0.00308718	-0.404351
NM_006094	0.00310583	0.349105
BC033826	0.0031107	0.767635
AK126951	0.00314541	0.769629
NM_005118	0.00316202	-0.549203
NM_002982	0.00316602	-0.692914
NM_002059	0.00319531	1.41816
NM_005968	0.00320471	-0.790264
BC015801	0.00321083	1.71996
NM_004053	0.00321588	-0.337718
XM_933294	0.0032226	0.613116
BC000657	0.00323131	-0.743517
NM_024065	0.00328207	-0.394086
NM_018480	0.00329011	-0.0764865
AK090635	0.00329659	0.501765
AY327584	0.00330168	1.77784
NM_003665	0.00330704	1.75622
NM_017757	0.00331992	0.379644
NM_005393	0.00332917	0.828405
NM_033328	0.00334856	1.95286
NM_003377	0.00334935	0.494859
BC029840	0.00338142	-0.519317
AK092195	0.00342275	-1.19633
NM_013235	0.00343353	-0.465235
NM_001039777	0.0034424	1.56803
NM_031921	0.00344987	-1.34474
NM_004040	0.00351684	1.96579
AK092489	0.0035493	-1.29029
NM_032589	0.0035837	2.80671
BC031558	0.00360094	0.430145
XM_932096	0.00362366	-0.344511
NM_053024	0.00370492	-0.340054
NM_000954	0.00380484	0.431212
NM_004877	0.00382059	-0.959604
BC050562	0.00382733	1.52994
XM_926229	0.00383401	1.91263
NM_194318	0.00384899	0.357679
NM_004968	0.0038626	-1.42869
NM_018283	0.00386941	-0.5928
NM_024954	0.00387869	-0.777205
BC101026	0.00388916	0.73782
BC014967	0.00389087	0.486411
NM_005101	0.00391202	-0.405258
NM_002783	0.00395653	1.02482
NM_018219	0.00396835	0.972566
XM_934518	0.00397946	-0.513374
AK127759	0.00398786	-4.59138
AF007170	0.00401244	1.27135
NM_004882	0.00405562	-7.1317
NM_153823	0.00406636	1.07952
NM_012168	0.00407275	1.16132
U73844	0.00410723	2.19292
NM_199054	0.00411227	0.854705
XM_930706	0.00411982	1.33147
NM_033317	0.00412489	0.675592
NM_002842	0.00414792	1.84867
BC056889	0.00415735	0.514149
X67697	0.00417306	-0.422609
AK074849	0.00421758	-4.49102
NM_004516	0.00425844	-0.464638
AB040895	0.00429405	-0.716467
NM_024652	0.00429581	-4.32078
NM_004047	0.00430006	-0.154809
BC030010	0.00433293	0.301275
NM_014425	0.00434143	0.605095
NM_002229	0.00436554	1.05001
AK027305	0.0043823	0.42635
NM_001012634	0.00439172	0.409163
NM_001081	0.00445658	1.06211
NM_018018	0.00448663	1.08003
U41816	0.00448771	-0.44659
BC005254	0.0044977	1.61894
NM_018298	0.00450407	-0.54753
NM_022580	0.00453234	1.87384
NM_003039	0.00458353	1.83437
NM_006165	0.00464636	-0.318788
NM_152326	0.0047108	0.795789
NM_199327	0.00476887	1.53997
XM_374767	0.0047941	2.28362
XM_933488	0.00479942	0.16562
AK095511	0.0048046	-0.789919
BC017316	0.00482151	-0.417302
XM_930297	0.00483763	1.37508
NM_001017973	0.00485719	0.503828
NM_020154	0.00488042	0.252761
XM_290615	0.00489054	0.453534
NM_005047	0.00491576	-0.170951
NM_152347	0.00496389	1.21309
BC018724	0.00496599	-0.271659
BC002363	0.00497464	0.564453
AL833128	0.00497511	0.532243
NM_016725	0.00498129	0.544398
BC012088	0.00503117	0.140911
XM_931565	0.00505804	0.513895
NM_006472	0.00509385	-2.27431
BC025739	0.00510274	1.17211
XM_929876	0.00510502	0.800383
M60258	0.00511136	0.426298
AJ697855	0.00513918	-1.40019
XM_926142	0.00516271	1.16803
NM_053013	0.00516621	1.21764
BC049384	0.00519952	-1.09289
XM_935305	0.00522008	-0.199404
NM_033520	0.00522061	0.354629
NM_014272	0.00524041	0.659559
XM_293332	0.00528588	-1.38196
BC058074	0.00529609	3.43207
NM_032866	0.00529855	0.783224
NM_000700	0.00531394	0.254027
XM_930353	0.0053154	0.403579
NM_003692	0.00533967	0.86966
AY327583	0.00535057	2.04549
NM_001018017	0.00535314	1.93483
XM_928633	0.00535354	-3.26055
XM_928102	0.00537486	0.567252
XM_379664	0.00537569	-0.582245
NM_016061	0.00538761	0.657412
XM_933321	0.00547104	-1.74341
NM_015364	0.00550146	1.13999
BC050719	0.00550229	1.22528
NM_173211	0.00554391	0.385081
NM_016620	0.00554946	-1.59888
AK124840	0.00555113	3.69055
NM_024094	0.00555556	-1.68633
NM_005086	0.005556	1.64058
BC031674	0.00557032	1.41375
BC109232	0.00557492	-1.94166
XM_933483	0.00558873	1.39923
NM_018837	0.00560268	0.997023
AY327592	0.00561417	1.38855
XM_933630	0.0056185	1.59048
BC018052	0.00562057	2.99225
NM_004952	0.00565826	1.4613
NM_003921	0.00566546	0.730293
XM_114621	0.00567553	1.52799
BC096097	0.00574489	0.794163
BC006994	0.00574715	-0.765559
NM_023071	0.00574823	0.327823
BC039825	0.00581279	0.591058
AF230924	0.00582147	-0.0843556
NM_006632	0.00584716	0.726803
BC101504	0.00586538	2.0374
NM_144599	0.00587639	0.301904
NM_004153	0.00588192	-1.24301
BC067823	0.00590993	-0.674724
BC057839	0.00595196	-2.91157
NM_002213	0.00600248	0.414727
BC020499	0.00603236	-0.951098
NM_001189	0.00603867	-0.67303
BC092444	0.00604537	2.15997
AF292005	0.0060613	-0.179371
NM_144497	0.00606291	-1.04595
BC101373	0.00606785	-1.5209
NM_198998	0.00610043	0.776195
AK026780	0.00611616	0.599325
AY026505	0.00611714	-0.420651
BC037879	0.00611746	-1.23725
NM_032551	0.00611794	1.59389
XM_931360	0.00611952	0.801439
BC035822	0.00612172	-0.755598
AK074675	0.00613257	0.919423
AK123465	0.00613654	0.93504
XM_929502	0.00614654	0.626135
BC008603	0.00618948	1.12531
NM_023076	0.00623137	-0.692839
NM_001012509	0.00625362	-0.521577
NM_194430	0.00627132	1.89083
AF176646	0.00627412	-6.53595
AF154845	0.00632717	-2.50803
NM_145183	0.00633264	0.484514
BC020998	0.00634555	-3.31702
BX648451	0.00635506	-2.20399
AY358878	0.00643764	0.605712
XM_932002	0.00645588	-3.67752
BC064509	0.00648751	-2.53756
XM_380040	0.00650753	-0.539101
NM_003392	0.00656571	0.665791
NM_015354	0.00663558	-0.948431
XM_932272	0.00665655	0.343057
NM_016310	0.00667906	-0.759925
BC112271	0.00676179	-0.430109
BC002730	0.00677688	2.09841
NM_013233	0.00677799	-0.310006
BC112132	0.00678575	1.41214
NM_002452	0.00682873	0.346287
AY789701	0.0068723	1.27248
BC011585	0.0068827	0.660765
NM_018368	0.00689254	0.837462
CR749425	0.00694196	-1.7416
NM_198515	0.00696597	5.20172
NM_175613	0.00696778	1.11326
XM_377720	0.00700677	1.1597
BC106721	0.00701245	1.37633
NM_003531	0.0070175	-0.48689
AK125965	0.00706301	1.15987
NM_001976	0.00708349	1.0832
BC029360	0.0071318	-0.315325
NM_000428	0.00713502	0.629551
NM_017533	0.00717661	1.54199
AK023479	0.00719085	0.668004
XM_925909	0.00719734	-6.50021
BC038467	0.00720627	1.67152
NM_152528	0.00721041	1.07
NM_004753	0.00722891	2.11536
XM_934178	0.00725135	2.19493
NM_017654	0.00727951	0.577637
AY279530	0.00730261	0.54329
NM_018930	0.00731582	1.67003
XM_927311	0.00731796	0.637994
AL117578	0.00733736	1.12639
NM_005115	0.00735287	0.595648
BC033780	0.0073554	-0.781892
NM_006303	0.0074116	-0.409872
XM_926237	0.00741963	1.98837
NM_024793	0.00746089	0.645487
NM_001039887	0.00747086	-0.627657
NM_014055	0.00747396	0.921342
XM_926083	0.00749714	1.49634
NM_203341	0.00750969	0.282973
NM_024051	0.00752392	-0.731993
NM_018154	0.00753404	-0.506305
NM_006223	0.00755386	-3.51549
AY358208	0.00758101	-1.23073
AK075164	0.00760356	-0.40156
AB209506	0.00761641	-1.91852
NM_173642	0.00761814	1.12899
BC001531	0.00762194	-1.55353
XM_371397	0.0076303	1.12358
XM_929610	0.00765447	1.96425
NM_153333	0.00767112	0.539197
NM_021825	0.00768845	0.206601
BC066954	0.0077349	1.92768
NM_032336	0.00773732	-1.49524
NM_017746	0.00775406	0.182303
BC069436	0.00782506	-1.67578
NM_016093	0.00782661	-0.327565
BC043295	0.00785058	-0.774628
NM_014389	0.00785278	-4.54481
NM_020397	0.00785587	1.23653
AK026323	0.00786052	-3.50679
BC006101	0.00786708	-0.781152
AY358648	0.00788417	-1.38739
AJ011896	0.00789469	0.166428
XM_930269	0.00791774	0.39079
NM_153636	0.00792497	1.4699
NM_004937	0.00793811	0.46909
BC001863	0.00794563	1.66475
BC003590	0.00796996	-2.10982
NM_032380	0.00797441	0.185754
NM_181353	0.00801727	-1.60895
BC111715	0.00804172	1.82192
AK097834	0.008044	1.46221
AK127592	0.00807147	-2.47691
AK094968	0.0080732	0.781664
NM_198452	0.00808197	2.40705
BC098310	0.00809242	0.812507
AY257468	0.0081466	0.228743
NM_001122	0.00814751	1.27187
NM_018063	0.00814931	-0.176958
NM_017563	0.00819456	0.512632
NM_031421	0.00820778	1.59868
AK124059	0.0082149	2.51676
NM_016526	0.00821863	-2.22269
NM_001024070	0.00822273	-1.0945
NM_000516	0.00823319	0.11365
NM_001611	0.00823798	2.84208
XM_929428	0.00825431	-0.386124
BC093027	0.00829006	-0.887229
NM_001012708	0.00829699	0.875485
XM_931201	0.00830575	2.14341
XM_927711	0.00836713	-0.514757
BC104969	0.00839316	2.82439
BX648748	0.00842198	-0.412633
XM_930112	0.00848209	-0.541965
NM_002292	0.00848636	0.545408
NM_033159	0.00848718	1.47529
X63105	0.00850812	0.470037
NM_005480	0.00862106	-0.802229
AB084281	0.00862983	1.17407
NM_013252	0.00865952	-0.414485
BC063705	0.00866993	1.54576
AK123817	0.00871658	-1.65573
NM_005603	0.00872313	0.443697
NM_001024608	0.00875077	1.02093
XM_933454	0.00876112	-0.162557
BC040351	0.00880051	-0.690101
BC009476	0.00884786	1.15052
XM_373214	0.00885702	2.15886
NM_175058	0.00886102	0.435003
BC098336	0.00891913	0.182047
NM_178497	0.00894731	-1.0312
BC029542	0.00896193	0.568548
NM_015349	0.0089852	0.853263
NM_182642	0.0089874	0.617074
XM_929965	0.00898911	-0.491791
AK054915	0.00899502	1.46151
BC015502	0.0090011	-0.944778
BC003355	0.00902002	1.0782
AK131212	0.00902484	1.80444
AF305239	0.00903067	-2.28474
CR621832	0.00903547	0.897021
AY327599	0.00904341	1.38807
BC101651	0.00904498	-1.6355
NM_001666	0.00905544	0.956511
AK056354	0.00905903	-1.31403
NM_033178	0.00909923	1.70963
NM_001012301	0.00910225	-0.6033
NM_017549	0.00913396	-0.391221
NM_152290	0.0091657	2.331
NM_153204	0.00918532	-0.511359
NM_032933	0.00918799	0.321074
AK027730	0.00922789	0.182931
NM_001186	0.00927399	1.08999
NM_003116	0.00930843	1.17351
NM_020451	0.00931976	-4.88423
BC001660	0.00932546	0.569831
NM_173486	0.00933051	2.27393
NM_145028	0.00942162	1.54371
XM_934751	0.0094382	1.31305
NM_001017927	0.00946213	0.715554
NM_012338	0.00947632	-1.85653
AK001475	0.00952896	-0.498391
AK127160	0.00953036	1.17082
BC003107	0.00955313	-1.46078
BC000418	0.00956926	-0.224024
BC045630	0.00958136	-0.317568
NM_178313	0.00958806	-2.78463
NM_182833	0.00961139	3.01689
NM_001878	0.00967433	1.49668
NM_022838	0.0096871	0.334839
L38019	0.00970794	0.897875
NM_005064	0.00971169	-0.392513
NM_004732	0.0097152	0.481562
AF063002	0.00973036	0.659197
AY358379	0.00973329	1.09781
NM_002407	0.00973702	-0.815828
NM_018518	0.009741	-0.894158
BC010350	0.00975711	1.39273
AY358342	0.00975797	0.687586
AF151049	0.00980946	-0.145951
BC020502	0.00983618	0.284957
NM_057735	0.00984477	-0.82589
BC002973	0.00986433	-0.482353
XM_496847	0.00986996	0.961494
BC065235	0.00990665	0.382673
BC069570	0.00992298	-0.483387
BC110459	0.00992764	0.653548
NM_006681	0.00996947	0.90774
AF049090	0.00998142	0.582041
BC060844	0.00998758	0.730868
NM_018728	0.00998789	-0.596162
NM_001001483	0.0100661	0.657211
NM_207436	0.010088	0.56352
BC105045	0.0100903	-0.327659
NM_012196	0.010109	3.00877
BC039256	0.0101387	-0.373241
XM_933524	0.0102006	0.5456
NM_024908	0.010201	-0.7545
NM_001012715	0.0102105	1.78918
AK001201	0.0102642	-0.65308
NM_006697	0.0103107	1.42569
AK125117	0.0103158	0.370424
NM_152589	0.0103599	-1.01299
NM_003265	0.0103723	1.25257
BC032707	0.0103853	-0.480754
NM_000935	0.0104015	0.860824
AF311856	0.0104459	0.449487
NM_000463	0.0104476	1.146
NM_003686	0.0104635	-1.03695
NM_001008224	0.0104665	1.14936
NM_018316	0.0104709	0.703839
NM_020525	0.0104995	-0.753212
AF178941	0.0105383	0.443341
XM_925901	0.0105658	0.818037
NM_177457	0.0105773	-0.991814
BC030227	0.0105857	1.56179
NM_024841	0.0105922	0.9192
NM_007312	0.0106101	1.61871
NM_133172	0.0106239	0.89763
BC046356	0.010732	-1.68921
BC012204	0.0107427	0.611724
AK001931	0.010749	0.515242
NM_001001576	0.010759	1.49925
XM_926658	0.010762	0.540117
BC031070	0.0107776	0.492409
NM_016048	0.0107788	-0.520981
NM_003749	0.0107982	1.38063
L14813	0.0108028	0.964711
NM_002167	0.0108096	-2.38412
BC058882	0.0108096	1.1241
CR627417	0.0108189	0.479981
AK131360	0.0108237	3.22309
NM_018256	0.010857	-0.579925
XM_166103	0.0108656	-0.980805
NM_001472	0.0108941	2.01435
BC012087	0.0108957	-2.02845
NM_016106	0.0108977	0.24353
BC023630	0.0109029	0.479293
BC036440	0.0109031	1900-01-03 00:18:55
NM_207362	0.0109368	0.718621
BC067423	0.0109377	0.960768
NM_012367	0.0109461	-0.541623
AY789698	0.0109505	1.02027
BC002906	0.0109519	-0.334323
BC038297	0.0109779	0.966204
NM_033506	0.0109994	0.661895
NM_002182	0.0110342	1.48111
BC096165	0.0110351	-0.366062
NM_016426	0.0110475	-0.744208
BC007116	0.011051	-2.063
XM_926530	0.0110566	0.830964
BC033094	0.0110856	0.400436
NM_152416	0.0110988	-0.571605
AJ567757	0.0111176	-0.312941
BC111740	0.0111192	-0.615083
BC041391	0.0111269	-1.4571
BC004974	0.0111548	-0.558148
BC111008	0.0111629	1.03496
NM_006917	0.0111709	-0.761403
NM_006366	0.011178	-1.67239
XM_934873	0.0111781	1.28829
BC095399	0.0111905	0.405071
NM_025236	0.0111947	1.16017
XM_933408	0.0112065	0.325407
NM_014049	0.0112254	-0.263074
AY357595	0.0112599	1.87254
NM_003035	0.011273	-0.524224
AF015598	0.0112792	0.603685
NM_020860	0.0113069	-0.241777
NM_014317	0.0113128	-0.705696
NM_153208	0.0113162	0.793851
BC111066	0.0113293	-0.364873
BC000009	0.0114016	-0.318608
AF258561	0.0114318	0.860655
NM_152286	0.0114341	1.31387
AF314174	0.0114943	-0.203702
NM_017805	0.0114956	1.40428
NM_173659	0.011553	-0.0930594
XM_927305	0.0115838	0.302289
BC019350	0.0116239	0.184036
NM_033362	0.0116371	-0.810785
BC004471	0.0116645	1.06338
BC108734	0.011693	0.403508
XM_495907	0.0117316	0.708778
NM_001410	0.0117424	1.13881
NM_001039582	0.011777	1.79677
BC043384	0.0118151	1.41765
NM_004430	0.0118357	2.35713
NM_019096	0.0118672	0.482587
NM_002205	0.0118834	0.385913
NM_003472	0.0119159	-0.337326
NM_002914	0.0119201	-0.391118
AL133658	0.0119242	-1.4465
XM_934184	0.0119318	3.4654
AY789700	0.0119412	0.790092
NM_015321	0.0119687	-2.2217
NM_015208	0.0119709	1.50673
NM_153498	0.0119816	1.37163
BC032014	0.0120136	-3.01112
BC006325	0.0120327	-0.419132
NM_001012419	0.0120517	0.341565
NM_015626	0.0120691	0.794086
BC042179	0.0121318	0.98891
NM_023946	0.0121699	-1.43522
BC033040	0.0122111	-1.6008
XM_379424	0.0122209	0.775016
BC023582	0.0122464	0.811555
NM_144694	0.0122465	0.334654
BC000705	0.0122835	-0.599892
BC033222	0.0122922	0.482798
NM_153282	0.0123002	1.60118
NM_194431	0.0124099	2.0236
NM_174886	0.0124216	0.487162
NM_000191	0.0124909	1.03178
NM_153008	0.0125344	1.69808
AK126065	0.0125376	0.308621
NM_138462	0.0125383	-0.473838
NM_004308	0.0125616	-0.67395
BC058285	0.0125649	0.598691
XM_926241	0.0125823	0.597944
BC112075	0.0126088	-1.32434
XM_930163	0.0126185	1.82305
BC008573	0.0126225	1.39682
BC006371	0.0126274	1.11195
BC111000	0.0126377	-3.97056
AK126524	0.0126389	1.3063
NM_015585	0.0126559	1.46173
BC064357	0.0126587	0.149857
NM_017790	0.0126594	-0.552229
BC048318	0.0126816	0.706085
XM_934483	0.0127036	-0.345703
BC041592	0.0127165	1.51289
NM_004431	0.0127221	-1.21075
NM_002405	0.0127333	1.6661
BC093061	0.0127501	-0.228294
BC090943	0.0127904	0.547827
BC112264	0.0127939	0.648455
BC022443	0.0128037	-0.331937
AK025429	0.0128503	0.440341
AY958431	0.0128596	-0.385423
NM_001012716	0.0128671	-0.769315
BC041709	0.0128781	1.78747
XM_374352	0.0129185	1.17695
NM_194323	0.0129235	1.11485
BC028417	0.0129347	0.476683
AX775931	0.0129595	0.659675
AF458591	0.0129675	-3.90524
XM_930165	0.0129753	1.00814
XM_373061	0.0129759	2.64279
BC093961	0.0129871	0.197858
AK123893	0.0129916	-0.433805
NM_020040	0.0130116	2.58427
XM_926008	0.0130371	-0.963181
NM_001002273	0.0130751	0.283486
AL137664	0.0130823	-0.632887
BC020729	0.0130943	-0.978185
NM_152565	0.0131144	2.33084
XM_933804	0.0131628	-0.206173
D43968	0.0131697	-2.42894
NM_003439	0.0131875	0.634436
AF217984	0.0131877	-0.580196
NM_003510	0.0131969	-0.337183
BC099843	0.0132081	-0.400612
NM_032993	0.0132262	-2.22756
XM_928496	0.013243	0.221735
XM_373080	0.0132586	2.23062
BC015669	0.0132749	-1.34317
NM_152870	0.0132847	0.274866
NM_001005409	0.0133168	-0.60127
NM_004470	0.0133305	0.418296
NM_144712	0.0133332	1.32985
BC012550	0.0133469	1.50942
BC114480	0.0133512	1.91173
XM_496673	0.0133962	0.329802
NM_001004736	0.0134136	-1.40339
BC062679	0.0134408	0.790639
NM_206898	0.0134658	-0.891749
XM_926975	0.0134688	0.983963
AL831885	0.0135066	0.679864
NM_004083	0.0135104	2.45427
NM_004360	0.0135226	1.64616
BC032495	0.0135547	0.810769
NM_014280	0.0135917	-0.187379
BC091509	0.0135926	0.673399
NM_002317	0.0136106	1.22928
XM_927301	0.0136357	2.27042
U60259	0.0136452	2.05243
NM_138779	0.0136513	-0.345767
BC002503	0.0136827	0.749219
XM_931775	0.0137186	0.216138
BC002662	0.0137489	2.12161
AL833934	0.0137599	0.307359
NM_004288	0.0137757	1.95493
BC007015	0.0137774	-1.10453
NM_005334	0.0137851	-0.471084
AF542097	0.0137924	-2.37087
AK123186	0.0138098	1.07765
AK092379	0.0138381	-1.62798
NM_001037	0.013852	0.572284
BC062698	0.0138735	2.06775
BC074820	0.0138787	1.1906
BC035882	0.0139117	-1.41762
NM_001010851	0.0139457	0.949123
NM_003124	0.0139518	-0.50777
NM_000680	0.0139658	2.8598
NM_005869	0.0139682	-1.61141
AF023466	0.013983	-1.13633
NM_002915	0.014001	-0.782411
NM_020810	0.0140439	-0.37332
AY316529	0.0140598	0.205839
XM_929499	0.0140919	1.08573
BC093795	0.0141107	-0.245492
NM_138446	0.0141362	-0.118148
BC035617	0.0141396	-0.261822
XM_925879	0.0141589	0.985701
XM_042066	0.0141706	0.747511
NM_022373	0.0142147	0.294041
BC063817	0.0142252	0.727987
NM_016828	0.0142797	-0.449985
BC032429	0.0142829	0.468901
BC020605	0.0142927	0.416597
NM_003196	0.0143034	0.682683
CR594512	0.0143088	0.180044
NM_017817	0.0143319	1.49198
XM_929667	0.0143522	0.170231
XM_373985	0.0143747	3.02546
NM_000917	0.014375	0.79695
XM_932956	0.0143815	-1.85879
NM_014811	0.014387	1.02419
NM_022766	0.014392	-0.810901
AF231056	0.014398	-0.578316
BC027966	0.0144105	-1.3371
NM_001011699	0.0144462	-0.728355
NM_003357	0.0144472	0.559376
NM_006356	0.014468	0.287351
BC107416	0.0144746	-5.83503
BC033670	0.0144799	1.33271
BC106054	0.0144889	-0.191205
NM_032799	0.0144912	-0.441511
BC011895	0.0145266	-0.488509
BC011404	0.0145431	1.06449
BC018706	0.0145433	-0.951811
AB040888	0.014551	-0.618227
BC004200	0.0145826	-0.41204
NM_006022	0.0146349	0.598592
NM_001029989	0.0147127	-0.549596
NM_001004323	0.0147166	1.33583
NM_001943	0.0147203	0.27841
NM_005113	0.0147463	0.564485
NM_138959	0.0147495	0.540844
XM_933529	0.0148348	2.48916
NM_000627	0.0148399	1.88309
BC009480	0.0148669	0.620293
NM_015934	0.0148709	-0.342419
BC001886	0.0148787	-1.23416
XM_928653	0.0149152	0.784982
XM_934685	0.0149203	-1.88478
BC051294	0.0149446	-1.18585
AB002381	0.0149494	0.591118
BC114514	0.0149885	-1.9474
XM_926815	0.0149891	-1.89835
NM_004388	0.0150934	0.577735
BC031061	0.0151112	-0.750663
NM_199282	0.0151149	0.260404
XM_929843	0.0151308	0.586838
NM_023089	0.0151324	1.4234
AK130379	0.0151357	-0.807081
NM_004163	0.015138	1.28799
NM_032554	0.0151506	0.830649
BC096253	0.0151594	0.973238
NM_000946	0.0151806	-0.950477
BC010145	0.0152577	0.53954
NM_198536	0.0152844	0.803374
AB007921	0.0153025	0.741795
XM_926478	0.0153127	-1.11286
NM_138316	0.0153157	-0.869429
NM_001002921	0.0153703	0.505946
NM_001005162	0.0153867	-1.00988
XM_927289	0.0153888	1.36343
BC051192	0.0154031	-0.371746
AK129685	0.0154554	0.613486
XM_931026	0.0154755	1.19023
NM_001031628	0.0154925	-0.457494
AK128415	0.015523	1.61091
XM_293123	0.0155356	-3.4224
NM_001934	0.0156749	1.24006
NM_002013	0.0156753	-0.820256
NM_020675	0.0156768	-0.913151
BC017249	0.0156836	1.33198
XM_926100	0.0157035	2.47615
NM_001433	0.0157149	0.392931
NM_138395	0.0157256	-1.1087
BC042674	0.015761	1.10056
NM_000557	0.0157873	0.630317
NM_014707	0.015857	1.09024
AY327595	0.0159165	1.87532
XM_496037	0.0159251	1.79359
NM_015595	0.0159264	-3.77577
XM_498379	0.0159326	-0.376653
NM_032822	0.0159341	-0.243926
NM_153609	0.0159489	2.05497
NM_001025159	0.0159567	0.347917
NM_173207	0.0159711	0.279138
NM_001080	0.0160025	-2.13146
BC104808	0.0160571	-1.3427
NM_177951	0.0160784	0.763718
XM_927909	0.0160818	2.55022
NM_002937	0.0161003	1.81961
NM_145278	0.0161011	-1.48208
AK124920	0.0161289	2.26064
NM_052933	0.01614	-0.879426
NM_001039082	0.0161523	-1.76197
NM_001130916	0.0161738	-1.19068
NM_001003683	0.0161769	0.657043
NM_024743	0.0161894	-1.254
NM_022727	0.0162663	-0.684151
BC011720	0.0162859	-0.470273
NM_153462	0.0163162	0.469924
NM_002224	0.0164023	0.493392
AK000438	0.0164311	0.0818672
XM_925816	0.0164382	-1.25522
CR749841	0.016455	0.836234
AK097517	0.0164654	2.00379
NM_144964	0.016557	1.74782
BC025295	0.0165614	-0.683004
NM_145244	0.0165675	3.0865
NM_178542	0.0165699	-0.725063
BC020568	0.0165951	1.07238
BC093932	0.0166028	0.981418
NM_199416	0.0166052	-0.135125
NM_003144	0.0166084	-0.285186
NM_001012409	0.0166226	-0.397699
BC009956	0.0166409	0.425213
X66424	0.0167	0.982926
NM_003045	0.0167379	-0.134778
BC080599	0.0167479	0.876708
NM_001003795	0.0168224	1.4304
XM_928029	0.0168249	1.42268
BC016759	0.0168341	1.51633
NM_139168	0.0168456	0.417674
NM_017589	0.0169324	1.88931
XM_932822	0.016934	0.275709
BC009569	0.0169664	-5.59752
XM_932734	0.01697	1.41838
NM_015457	0.0169967	-1.87991
NM_024726	0.0169979	1.45142
XM_373056	0.0170047	1.29211
NM_004207	0.0170212	0.158011
BC095489	0.0170288	1.06916
BC012493	0.0170775	-0.311978
XM_925826	0.0171285	1.035
BC001656	0.0171335	0.625902
NM_173492	0.0171782	1.22881
NM_001012761	0.0171805	-1.13203
NM_019884	0.0171868	-3.91216
NM_032410	0.0171926	-2.706
NM_001945	0.0171954	-0.336243
BC015490	0.0171988	0.625347
XM_931419	0.0172014	0.81012
XM_496731	0.0172171	1.77416
XM_933916	0.0172266	0.364366
NM_182971	0.0172478	0.84205
NM_004560	0.0172611	1.85479
XM_928722	0.0172728	0.376127
NM_001991	0.0172857	0.645612
NM_025077	0.0173143	-0.587521
BC022256	0.0173222	0.725162
AK001513	0.0173236	0.662324
NM_003575	0.0173257	0.28426
NM_025130	0.0173303	1.16867
NM_003529	0.0173466	-3.4553
NM_005244	0.0173568	-0.722741
BC022858	0.0173868	-0.0963852
BC029901	0.0173869	0.763527
NM_005258	0.0174321	0.515175
BC060324	0.0174525	-0.228836
AK054711	0.0174742	1.33701
XM_372780	0.0174923	1.71039
NM_006153	0.0175007	0.458486
AY358101	0.0175178	-2.32569
AK095243	0.0175234	1.73882
BC018112	0.0175253	1.07113
NM_002846	0.0175315	3.5411
NM_130793	0.0175486	-0.99069
NM_000094	0.0175753	0.726921
NM_139024	0.0176074	-1.62077
BC009364	0.0176234	-1.13097
BC000278	0.0176268	1.33942
BC108906	0.01766	1.87751
NM_031488	0.0176623	-0.672186
NM_025106	0.0176764	0.877559
NM_002309	0.017684	0.675386
NM_080662	0.0176918	0.75747
CR627402	0.0177035	0.554979
XM_930155	0.0177487	-2.65915
NM_024321	0.0177805	-0.261876
XM_934595	0.0177832	0.664105
XM_927835	0.017808	2.34559
XM_171054	0.0178118	-1.60223
NM_020889	0.0178252	-0.998222
AX775899	0.0178281	0.301584
XM_933978	0.0178358	0.229207
NM_019610	0.0178442	-0.539572
AK021889	0.0178743	-3.23649
BC070336	0.0179001	1.12579
NM_001039140	0.0179077	-0.487353
BC009408	0.0179235	-1.49356
NM_007357	0.0179317	-1.34844
BC001239	0.0179612	0.431759
XM_291095	0.0179697	0.387198
BC002398	0.0179707	-1.62001
NM_030905	0.0179942	1.29831
NM_014677	0.0180036	-1.919
NM_024067	0.0180081	-0.351785
NM_005841	0.018079	1.48977
BC073805	0.0180797	0.415919
NM_001038	0.0181053	1.79766
NM_016504	0.0181846	-0.128669
NM_014475	0.01821	1.72905
BC032697	0.0182361	-1.66679
XM_929455	0.0182617	-2.11377
NM_003611	0.018278	0.574472
XM_931634	0.0182894	0.589313
XM_928310	0.0183939	0.470926
NM_001011666	0.0183946	-2.59513
CR590513	0.0184023	-0.58427
BX641097	0.0184134	-2.8845
AK126630	0.0184216	-0.419565
BC050050	0.0184413	0.62233
BC050539	0.0184519	2.627
AB113249	0.0185174	-0.369533
NM_018401	0.0185213	2.17201
NM_002689	0.0185316	-0.617723
NM_153226	0.0185403	-3.36685
NM_194295	0.0185516	-2.74474
BC042196	0.0185549	1.01874
NM_003436	0.0185565	3.93587
XM_927217	0.0185874	0.9351
NM_000687	0.0186511	-0.374271
AY140907	0.0186517	-0.476335
NM_173613	0.0186582	0.282812
NM_014039	0.0186841	0.582806
BC002724	0.0187214	-0.504136
NM_013961	0.018769	-0.380686
NM_006527	0.0188095	-1.71205
NM_013332	0.0188531	1.47051
S85192	0.0188635	1.19628
NM_172207	0.0188673	0.268544
NM_138809	0.0189036	-1.75282
XM_928913	0.0189143	0.600822
NM_021203	0.0189232	-1.71581
AK124069	0.0189319	-0.588136
NM_002276	0.018964	0.414284
NM_001002265	0.019009	0.567741
NM_003025	0.0190096	0.557842
NM_001025777	0.0190102	-1.48935
NM_001033506	0.0190388	-0.450174
BC001389	0.019041	-0.83944
NM_030758	0.0190487	1.08753
AF490769	0.0190632	-0.679744
BC096077	0.0190814	1.82676
NM_006789	0.0191283	1.23279
NM_003205	0.0191362	0.576804
AB073660	0.0191405	0.555751
AK022459	0.0191661	0.488095
NM_005824	0.0192209	0.408083
NM_003844	0.0192364	-3.18706
NM_004383	0.0192421	-0.557394
NM_002166	0.0192654	-0.906474
NM_139161	0.0193073	1.33588
NM_007328	0.0193077	1.66941
BC044862	0.0193122	0.422103
NM_145257	0.0193217	0.91163
AK074626	0.0193473	1.17878
NM_032347	0.0193496	0.165963
NM_001039348	0.0193708	-0.996195
NM_003730	0.0193795	0.480361
BC029848	0.0194156	1.42073
NM_001018001	0.0194779	0.422848
BC017203	0.0194788	-0.320386
AK128661	0.0194798	1.01089
NM_017726	0.0195184	1.09568
NM_014611	0.0195494	-0.63933
NM_080626	0.0195646	-0.672933
AK130849	0.0195763	-0.604397
BC084554	0.0195813	-0.508564
NM_005294	0.0195837	-4.01999
NM_052911	0.0195949	0.685107
BC041803	0.0196169	-0.38876
NM_001040071	0.0196514	-0.399076
NM_009587	0.0196561	-2.41017
NM_023923	0.0196635	-0.301516
NM_153367	0.0197059	-0.308698
NM_022111	0.019709	-1.82874
CR749496	0.0197547	0.313582
NM_002236	0.0197846	0.780206
BC017784	0.0197866	1.8815
NM_004817	0.0198167	-0.293412
NM_033161	0.0198324	-0.240884
BC038504	0.0198411	1.83963
BC041772	0.0198423	1.76149
NM_001673	0.0198575	-2.12758
BC111060	0.0198953	0.8019
NM_175066	0.019905	-0.418674
BC029044	0.0199095	0.732258
BC105129	0.0199204	-0.537211
XM_934573	0.0199276	0.993375
BC060868	0.0199659	0.246369
XM_496984	0.0199827	2.84325
BC034483	0.0200017	0.873779
BC000155	0.02003	-0.360841
NM_030931	0.0200672	2.5534
NM_001352	0.0200792	1.7401
NM_020630	0.0200888	3.45507
NM_006993	0.0201464	-0.887829
NM_133466	0.0201638	0.354965
NM_005066	0.0201854	-0.887256
NM_001006610	0.0202025	0.294381
NM_022824	0.0202791	-0.701953
BC105065	0.0202826	1.26299
BC104038	0.0202896	0.473798
AK075525	0.0203001	-0.534269
NM_015960	0.0203568	0.280011
NM_001038493	0.0203625	0.352614
NM_004140	0.0203656	-4.09625
XM_930623	0.0204059	-2.90648
XM_931749	0.0204175	0.469316
XM_931990	0.0204352	2.4383
BC074882	0.02045	-2.00513
NM_001432	0.020494	-1.71671
NM_173165	0.0205105	-0.466474
NM_006091	0.0205456	-1.53561
BC026104	0.020551	0.336951
AF202640	0.0205806	0.940581
XM_931329	0.0205871	0.186249
BC065725	0.0205898	-0.583913
BC064571	0.0206611	0.430086
M84810	0.0206715	-0.766082
NM_005333	0.0206746	-0.286137
NM_023012	0.0207031	0.299316
NM_033214	0.0207198	-2.42377
NM_032164	0.0207478	0.172043
NM_032639	0.0207564	0.816766
NM_152359	0.0207913	0.961999
NM_033160	0.0208104	-0.742702
AB185927	0.0208119	-0.800032
NM_016018	0.0208492	-1.92115
BC015808	0.0208572	-0.182677
BC051753	0.0208828	0.613818
BC107109	0.0209082	1.83633
NM_153232	0.0209099	-1.27351
BC036557	0.0209265	1.38419
NM_004907	0.020952	0.607592
BC014897	0.020961	-0.624823
NM_003511	0.0209769	-1.17452
XM_934008	0.0209903	-2.0527
BC063876	0.021002	-0.825884
NM_001033516	0.0210033	-0.710524
BC036372	0.0210117	0.964183
BC016383	0.0210288	0.510071
NM_023000	0.0210442	1.08756
NM_002817	0.0210941	-0.190171
BC039741	0.0211055	-2.62732
NM_001031707	0.0211077	-0.31912
AB209693	0.0212186	0.828495
NM_007246	0.021267	-0.774134
NM_000308	0.0212917	0.549364
NM_003541	0.0212932	-0.716289
BC007107	0.0213077	0.0337196
BC044952	0.0213227	-0.423591
XM_933781	0.0213231	0.785076
BC015565	0.021326	-1.11611
NM_001039765	0.0213385	0.235045
BC073848	0.0213639	1.6578
NM_017978	0.0213712	0.297313
NM_021224	0.0213852	-0.577795
NM_144596	0.0214097	0.297336
AK075345	0.0214137	-1.02904
BC033900	0.0214294	-0.72867
NM_032581	0.0214423	-0.662885
NM_021630	0.0214909	0.736405
BC096128	0.0215121	-0.902981
NM_021072	0.0215124	0.57414
NM_005092	0.0215277	-1.96696
XM_927381	0.0215362	-0.427893
AK129921	0.0216025	1.06927
AK125747	0.021609	0.207434
NM_138279	0.021689	-0.669869
BC031083	0.0216985	0.48214
BC064135	0.0217029	0.265166
NM_000913	0.021718	0.847897
NM_173618	0.0217298	-0.713037
NM_024887	0.0217377	-0.464031
NM_001008661	0.021746	0.838668
NM_001325	0.0217633	-0.977495
NM_130787	0.021772	-0.890654
NM_000779	0.0217882	0.985166
BC017167	0.0217968	-0.127585
NM_021016	0.0218054	0.395982
AF071476	0.021834	1.28481
BC075828	0.0218462	-0.778067
BC042483	0.0218639	1.58512
BC036020	0.0218648	0.374975
NM_148175	0.0218728	-0.363094
NM_016096	0.0218885	0.669247
BC011886	0.0218919	1.26207
NM_007347	0.0219009	-0.811373
NM_018244	0.0219111	-0.930774
XM_371165	0.0219446	0.780382
AF151046	0.0219725	0.488368
NM_182795	0.0219944	0.787452
NM_018004	0.0219944	1.28605
NM_032375	0.0220014	-1.03242
NM_207513	0.0220021	0.337647
BC065936	0.0220127	1.16563
AB032179	0.0220347	0.735447
XM_496597	0.0220414	2.16796
X58536	0.0220647	0.402911
NM_002660	0.0220718	-2.75828
NM_016848	0.022089	0.63297
NM_005332	0.0221176	1.79625
NM_021067	0.0221755	-1.18177
AK023230	0.0221844	-3.63928
NM_001006600	0.0221845	0.347509
NM_024871	0.022202	-0.539655
XM_933404	0.0222022	0.858793
NM_152277	0.0222044	0.578189
XM_929506	0.0222169	0.676082
NM_013261	0.0222241	2.35226
AF113013	0.0222314	0.393816
NM_178025	0.0222735	0.604455
NM_207468	0.0222737	1.09568
BC051836	0.0223264	-2.74588
AK124606	0.0223695	0.726273
NM_017947	0.0223953	-0.81988
XM_065828	0.0224004	-1.07135
BC110826	0.0225007	-0.481352
NM_019846	0.0225118	1.56166
NM_005281	0.0225609	-1.88906
AK000066	0.0225792	1.20733
BC032783	0.0225843	3.05919
NM_000855	0.0225929	1.49078
AL136605	0.0226072	0.48069
BC111494	0.0226238	0.321778
NM_013436	0.0226347	0.76974
NM_152287	0.0226669	-0.585873
BC105086	0.0226676	-0.320308
BC101464	0.0226869	0.95813
XM_929162	0.022759	0.935022
NM_002691	0.0227671	-0.348387
NM_002290	0.0228207	-0.804111
NM_020754	0.0228891	-0.889335
NM_007202	0.0228896	0.476531
NM_030630	0.0229039	0.43402
AY841998	0.0229093	0.682841
NM_016173	0.0229201	0.99783
XM_926974	0.022931	-0.417
NM_021014	0.0229347	2.19128
NM_022445	0.0229591	1.54546
BC036489	0.0229711	1.0123
NM_014261	0.0229949	0.312969
D86862	0.0230891	-0.349141
XM_933582	0.023136	-0.602776
NM_019005	0.0231492	0.462404
NM_001002914	0.0231802	1.00575
NM_031417	0.0231878	0.28344
BC030828	0.0232168	0.577761
BC010434	0.0232329	1.54741
XM_928556	0.023264	0.183358
AK090858	0.0232861	2.38635
J05582	0.0233238	1.96444
NM_004112	0.0233825	1.12285
NM_138794	0.0234228	0.793029
AK055262	0.0234447	0.554908
BC005958	0.0234875	-0.262235
AB040946	0.0235486	0.572463
NM_183245	0.0235575	1.02654
NM_014038	0.0235632	-0.31736
NM_005517	0.0235823	-0.576577
XM_059166	0.0235956	-1.74878
NM_005003	0.0236445	-0.225836
NM_018996	0.023663	-0.608723
NM_001017415	0.0236732	-0.504838
NM_021215	0.0236801	-0.295554
BC030059	0.0236991	1.34689
AY216715	0.0237564	1.81424
NM_018934	0.0237722	0.684319
NM_021066	0.0237846	-0.539389
NM_003514	0.0238133	-1.98431
NM_145243	0.0238196	0.187185
BC065557	0.0238555	0.269298
NM_001015881	0.0238853	1.96416
AJ640130	0.0239041	0.819804
NM_013286	0.0239068	-1.34398
NM_005831	0.0239288	-1.28571
BC067424	0.0239657	1.26089
NM_019592	0.0239929	0.623796
NM_002718	0.0239979	0.423417
XM_931836	0.023999	-0.957265
BC032502	0.0240076	1.40732
NM_199133	0.0240127	-5.22322
NM_005983	0.0240199	-1.21839
AK127735	0.0240459	1.54804
NM_153608	0.0240599	0.359502
NM_138634	0.0240908	2.11369
NM_148966	0.0241	0.964953
XM_929146	0.0241015	0.91632
NM_015227	0.0241177	0.19742
NM_001710	0.0241282	1.19815
NM_152489	0.0241432	-0.502234
BC002639	0.0241577	-0.244352
NM_005502	0.0241761	0.419256
NM_018217	0.0241974	0.603038
NM_002823	0.0242518	-0.227813
NM_178014	0.0242827	-1.31495
NM_005359	0.0242884	-1.91235
NM_023930	0.0243455	0.47096
BC110861	0.0243594	-0.240466
BC008417	0.024425	0.0464248
BC000632	0.0244331	1.02471
AF115265	0.0244439	0.621798
NM_016648	0.0244759	0.224792
NM_024306	0.0245019	1.32649
NM_002899	0.0245036	1.15273
NM_021107	0.0245086	-0.580858
AL832421	0.0245195	0.772723
BC003179	0.0245512	0.936565
BX641037	0.0245774	0.320073
NM_013938	0.0245777	1.6439
BC074846	0.0246005	2.32008
NM_005827	0.0246353	-0.16718
NM_198682	0.0246754	2.71584
NM_001935	0.0247397	0.752969
BC054888	0.0247451	0.225981
BC089400	0.0247911	0.200819
NM_024844	0.0248227	-0.511154
AK056381	0.0248272	1.09453
BC014410	0.0248454	-0.657834
BC055427	0.0248794	0.822041
BC067492	0.0248951	-0.760233
X13809	0.0249042	-0.983332
BC032446	0.0249072	0.386078
NM_004341	0.024975	-1.01064
XM_931806	0.0249851	0.726602
XM_497472	0.0249876	2.69962
XM_934928	0.0250053	0.416369
NM_002885	0.025038	0.699861
XM_932255	0.0250643	0.463571
BC069109	0.0250908	0.662072
NM_004853	0.0250909	0.532588
NM_015086	0.0251288	0.36525
BC034917	0.0251493	-0.749298
NM_014623	0.0251695	0.595126
NM_021168	0.0251977	0.848172
BC050373	0.0252272	1.5515
XM_930008	0.0252294	1.38729
AK026608	0.0252328	0.47863
BC067092	0.0252382	1.17455
BC028337	0.0252922	-0.341253
AK126123	0.0253192	0.831173
BC039297	0.0253464	0.22536
XM_377136	0.0254234	0.722259
BC053536	0.0254322	-1.5051
BC000339	0.0254335	-0.974186
XM_934010	0.0255153	0.167755
BC012194	0.0255589	-1.78492
NM_001004312	0.0255678	1.8017
NM_152909	0.0255999	0.781661
BC005196	0.0256065	1.75479
NM_001002837	0.0256311	0.423403
BC069435	0.025662	-1.1319
NM_002206	0.0256678	1.19709
NM_025069	0.025677	-0.565517
XM_929864	0.0256775	-0.793722
NM_005482	0.0257214	0.364612
AK093629	0.0257369	0.476372
NM_018330	0.0257388	-0.586476
AK094155	0.025751	0.767746
BC002997	0.025752	-0.342982
NM_005441	0.0257573	-0.825751
XM_928657	0.0257997	-0.582344
BC026154	0.0258021	-0.74988
AK127484	0.0258021	1.16868
NM_024108	0.0258452	0.696905
AK125847	0.0258903	1.53972
NM_006160	0.0259192	1.91782
XM_927996	0.0259403	3.03666
NM_001018054	0.02596	-1.62193
AY007161	0.0260014	-1.30704
NM_145047	0.0260197	1.31764
NM_001437	0.0260245	2.42671
AL832016	0.0260296	-2.22349
NM_021954	0.0260516	-1.43083
NM_001025593	0.0260633	0.265643
NM_152860	0.0260847	1.21906
BC041396	0.0260874	-0.793727
NM_173593	0.0261013	1.06261
BC040480	0.0261076	0.55312
AK093931	0.0261879	0.465666
NM_183374	0.0262061	1.06954
BC000518	0.0262645	0.27086
BC074885	0.0262806	0.949833
XM_069743	0.026291	1.75324
NM_014481	0.026306	-0.417075
NM_001037132	0.0263148	-4.72777
NM_005656	0.0263314	1.03859
AK000720	0.0264112	0.155635
BC101054	0.0264114	-0.730783
NM_017882	0.0264277	-0.687506
AY358356	0.0264538	1.0565
BC041893	0.0264745	0.893875
BC075032	0.0264794	0.491099
AF258580	0.0265508	-0.580832
BC050739	0.0265604	-1.33057
NM_001017980	0.0265932	-0.579525
NM_033132	0.0266446	-0.859178
NM_203392	0.0266632	3.36294
BC101752	0.0266647	1.52182
NM_003641	0.0266916	1.52314
NM_004870	0.0267064	-0.449084
BC050369	0.0267196	-1.51863
BC052993	0.0267334	0.668159
NM_030655	0.0267481	-0.482372
AK124908	0.0268031	0.661654
NM_152559	0.0268289	0.494754
BC020861	0.0268336	2.59389
BC020516	0.0268382	0.832315
BC036571	0.0268593	1.0854
AK128185	0.0268683	2.25797
J05581	0.026876	2.34729
AK096917	0.0268808	-0.876486
NM_024308	0.026895	-0.509927
NM_177442	0.0269691	-0.653558
NM_182631	0.0269717	-1.34458
BC074895	0.0269982	1.29956
BC009507	0.0270016	-0.349798
NM_005368	0.0270219	1.27932
NM_005531	0.0270265	0.765032
BC012350	0.0270435	1.78101
NM_000849	0.0270538	1.09066
NM_004272	0.0270757	-1.65931
XM_089081	0.0270978	2.36963
NM_001005164	0.027139	1.60024
NM_012326	0.0271492	1.03754
NM_152436	0.0271775	1.65212
AY789699	0.0271785	1.23962
NM_001733	0.0271798	1.68329
BC026328	0.0271867	0.711568
AK123350	0.0272044	1.97519
BC016609	0.0272174	2.26515
BC031265	0.0272398	-2.78424
BX640994	0.0272689	0.791927
XM_931962	0.0272879	0.658618
BC093955	0.0272991	0.735172
BX247955	0.0273046	1.53311
NM_005893	0.0273101	-0.477335
AB059277	0.0273269	-0.394823
NM_016580	0.0273387	0.902402
XM_371461	0.0273423	0.186017
NM_001778	0.0273505	-0.309265
XM_930459	0.0273792	0.359309
NM_153606	0.0273796	-1.31632
BC046145	0.0274141	0.670874
BC034143	0.0274191	0.80304
NM_001202	0.027446	-0.562627
NM_016562	0.0274831	1.64346
NM_002165	0.0274876	-0.877339
BC112282	0.0274909	0.297453
NM_017911	0.0275206	0.431513
BC113119	0.0275271	-1.59803
NM_032682	0.0275351	0.170164
NM_005384	0.0275681	1.03364
BC018121	0.0275781	0.541003
NM_004124	0.0275801	0.628736
NM_002951	0.0276025	-0.133689
NM_001030055	0.0276084	-1.71648
NM_002388	0.0276458	-0.546696
NM_005833	0.0276572	-0.644257
NM_000521	0.0276841	0.639464
NM_183009	0.0276916	-0.199814
BC111974	0.0277056	-0.39899
NM_032780	0.027777	0.425199
NM_007207	0.0277966	-0.437915
XM_927694	0.0278192	0.379524
BC014260	0.027823	0.574804
NM_201628	0.027831	1.35345
NM_001157	0.0278483	-0.158667
XM_926422	0.0278945	-0.346235
NM_201397	0.027919	-0.126188
AF095736	0.0279337	1.1137
NM_001006641	0.0279676	-0.20533
NM_016071	0.0279721	-0.0803522
NM_000403	0.0279859	0.378233
AK026374	0.0279912	1.67429
XM_929866	0.027997	-1.67269
NM_032536	0.0280035	0.896784
XM_376869	0.0280271	-5.22902
NM_052906	0.0280336	1.0138
AB020699	0.0280672	0.867029
NM_174895	0.0280672	0.99671
NM_001024213	0.0280868	0.994569
NM_006808	0.0281294	-0.132624
BC109071	0.0281455	0.995552
NM_020962	0.0281492	0.768218
NM_020865	0.028167	-1.22896
NM_181342	0.0282005	0.640134
NM_001037380	0.0282276	0.678984
XM_932421	0.0282304	-0.179461
AJ245661	0.0283044	0.507417
NM_182485	0.0283144	1.24116
NM_014232	0.0283152	-2.24939
XM_934973	0.0283342	0.682616
NM_178507	0.0283491	-0.644944
NM_000161	0.0283891	-1.0749
AF119886	0.0283907	0.559807
NM_052844	0.028397	-0.30428
XM_934352	0.0284034	-0.486916
NM_001175	0.0284223	-0.816877
BC007102	0.028446	-0.304821
NM_016095	0.0284724	-0.958992
AK000627	0.0284753	0.986377
BC030253	0.0285237	1.93452
XM_928716	0.0285503	1.06209
NM_015292	0.0285508	-0.197705
BC040290	0.0285636	0.726765
CR749324	0.0285754	0.577039
XM_930996	0.0285941	-0.153696
AK122616	0.0286248	1.43558
XM_496981	0.0286321	3.0831
NM_024165	0.0286323	0.555322
BC067773	0.0286425	0.237083
NM_031885	0.0286464	0.456084
BC032466	0.0286808	0.803715
BC014500	0.0286856	-1.03451
BC099715	0.0287077	0.612892
NM_006270	0.0287207	0.627872
AL834304	0.0287283	-1.14347
BC069353	0.0287477	1.22965
BC046932	0.0287784	0.768969
XM_036729	0.0287918	-0.669692
NM_015107	0.0288004	-0.202606
NM_000038	0.0288275	1.51163
NM_005929	0.0288362	1.2967
BC071751	0.0289009	0.498398
NM_002506	0.028901	0.646678
NM_004567	0.028909	1.75008
NM_173687	0.0289166	1.55777
NM_201626	0.028927	0.427867
NM_012181	0.028935	0.658245
NM_020407	0.0289376	1.08789
NM_005560	0.0290005	1.60211
NM_000834	0.0290079	1.2109
NM_153006	0.0290267	1.07401
BC017419	0.0290289	0.834027
NM_000213	0.0290554	0.592448
BC053657	0.029056	-1.86205
NM_174921	0.0290608	0.954826
NM_032520	0.0290611	0.560654
X06296	0.0291153	0.209289
NM_001024613	0.0291217	-0.983528
NM_013450	0.0291226	0.659582
XM_934785	0.0291323	1.4037
XM_375550	0.0291637	2.26316
NM_006736	0.0291644	0.829182
CR615710	0.0291791	0.299151
NM_145175	0.0291933	-0.774018
NM_178562	0.0292125	-2.12657
NM_004449	0.0292617	-1.18901
NM_007038	0.0292645	1.40102
AK123548	0.0292826	-0.901974
BC040018	0.0292849	0.762954
BC032128	0.0293711	-0.388243
BC101727	0.029387	-0.554091
NM_138789	0.029388	0.625141
BC030658	0.0294121	1.15663
NM_207376	0.0294664	-0.402698
NM_020662	0.0294755	0.45968
NM_152444	0.0294964	0.59171
NM_000500	0.029499	1.86607
NM_001013842	0.0295037	1.29169
NM_030928	0.0295046	-1.88856
NM_004072	0.0295247	-3.34603
AK098727	0.0295444	-2.21162
NM_016531	0.0295465	0.486043
NM_003006	0.0295573	1.76425
NM_015691	0.0295666	-0.138437
BC071663	0.0296066	-0.264732
BC035745	0.0296157	1.37838
NM_005891	0.0296807	-0.42705
NM_003432	0.0296842	0.107494
XM_928834	0.0296856	-0.852451
XM_933921	0.0297246	0.40068
BC030580	0.0297373	0.581123
BC104870	0.0297452	1.14647
BC031084	0.0297612	1.7968
NM_001031718	0.0297829	1.20619
BC035601	0.0297903	-0.246745
BC063551	0.029797	-0.317766
XM_926927	0.029839	1.12266
NM_001010984	0.0298679	-0.391207
BC074943	0.0299387	1.5199
XM_927396	0.029962	0.4921
NM_015266	0.029963	0.600968
BC067476	0.0299795	-2.63829
NM_000662	0.0299882	-0.688054
NM_004697	0.0299956	-0.381948
NM_025224	0.0300673	0.93691
NM_207409	0.0300734	-0.470973
NM_002259	0.03008	1.3133
NM_001040063	0.0301041	-0.853201
BC101483	0.0301153	-0.0216925
NM_000227	0.0301219	0.407859
NM_002298	0.0301222	-0.898562
BC017434	0.0301338	0.277222
NM_152684	0.0301534	0.747831
AF307849	0.0301575	0.276411
NM_017829	0.0301607	0.182754
NM_018660	0.03019	0.948639
AK091672	0.0302331	0.524572
AK128707	0.0302348	-0.989406
AK124759	0.0302813	0.514421
BC014036	0.0302822	0.388108
XM_927840	0.0302966	-1.47991
BC034030	0.0303152	-0.20958
NM_001018037	0.0303542	0.703259
NM_014639	0.030369	0.87003
NM_004184	0.0304291	-1.6543
NM_025181	0.0304325	0.573643
NM_024409	0.0304331	0.510721
NM_001004713	0.0304518	2.47825
BC039014	0.0304526	0.609819
BC070346	0.0304693	-0.851588
NM_016199	0.0305284	-0.270364
NM_001905	0.0305726	-1.64463
BC039196	0.0305988	2.08776
NM_003810	0.0306021	0.904443
BC025751	0.0306243	0.272745
NM_001039361	0.0306336	0.982727
BC012750	0.0306393	1.05467
NM_001153	0.0306533	0.509369
NM_001024666	0.0306747	-0.139847
NM_001040074	0.030675	3.54699
NM_198481	0.0307262	0.710726
BC029071	0.0307617	3.06935
NM_001007256	0.0307963	1.15753
NM_001007253	0.0308864	0.431944
NM_153752	0.0309103	2.46696
BC029167	0.0309478	1.07581
BC014791	0.0309806	-0.275518
AL834223	0.030986	0.448395
NM_153345	0.031002	0.633312
NM_001468	0.0310429	2.38655
BC096344	0.0310449	0.638344
NM_003216	0.0310503	1.29882
NM_002922	0.031074	-0.33217
NM_031217	0.031124	0.361923
BC001060	0.0311279	1.30491
XM_933309	0.0311431	1.95477
AB061325	0.0311457	2.73606
NM_032921	0.0311463	1.20959
NM_000159	0.0311527	-0.582469
NM_001005340	0.0311631	3.20372
NM_002026	0.0311677	1.62998
BC070500	0.0312176	0.458281
NM_153246	0.0312312	2.74519
BC013677	0.0312483	-0.682716
NM_015658	0.0312584	-1.09272
BC031520	0.0312714	-0.535633
NM_001033059	0.0312734	-1.25974
BC005367	0.0312957	0.654594
NM_016535	0.0313143	0.434443
XM_933608	0.0313183	0.812422
BC110584	0.0313225	0.246301
BC068508	0.03137	-0.399529
NM_001004454	0.031385	0.977763
BC069525	0.0313853	-0.989918
NM_018848	0.0314302	0.46403
BC064696	0.0314356	-0.426684
NM_018556	0.0314372	-1.35253
BC020809	0.0314385	0.198986
XM_928047	0.0314548	0.122591
NM_017670	0.0314595	-0.0767828
BC022362	0.0314642	1.22523
NM_013279	0.0315194	-0.748259
AK128430	0.0315281	2.03335
NM_001007249	0.0315322	2.65391
NM_017641	0.0315675	-1.24435
NM_002794	0.0315767	-0.443299
BC017725	0.0315851	0.189103
BC070140	0.0315917	0.534438
NM_000802	0.0315969	1.21199
XM_033371	0.031625	-6.32397
NM_032918	0.0316517	-0.764224
BC050694	0.0316649	-0.812357
XM_933243	0.0317337	0.184118
XM_051862	0.0317423	0.319505
NM_024325	0.0317795	0.498664
XM_927198	0.0318088	0.161049
BC040545	0.031812	-1.31219
BC073763	0.0318432	1.43261
BC073937	0.0318516	1.05873
NM_139284	0.0318835	0.937156
NM_001901	0.0318842	-2.61721
NM_001013703	0.0318901	-0.360203
BC035683	0.0319083	-0.832117
NM_001013694	0.0319205	0.305866
NM_016019	0.0319224	-1.87161
NM_152296	0.0319298	-4.14816
NM_001009877	0.0319425	-0.430691
AB209327	0.0319443	0.992706
BC094761	0.0319463	0.247039
BC053984	0.0319669	-1.12921
AK090542	0.0320076	-0.544414
NM_001005158	0.0320501	-1.25754
NM_019556	0.0320546	1.40413
NM_001742	0.032125	1.33641
NM_016410	0.0321501	0.298325
NM_024654	0.0321546	-0.571636
AB102720	0.0321605	-0.545206
NM_152772	0.0322053	1.50339
NM_182552	0.0322685	0.591533
AK094981	0.03231	1.50911
NM_003599	0.0323826	1.09901
BC038236	0.0324266	0.715502
NM_033547	0.0325261	-0.212268
XM_929946	0.0325397	0.610673
NM_032529	0.0325436	0.978845
AK128624	0.032572	0.66689
NM_003215	0.0325885	0.567167
NM_002378	0.0325948	0.816113
M34057	0.0326382	1.21634
BC093818	0.0327071	-0.188704
NM_080863	0.0327602	-1.63924
AY327600	0.0328646	1.0593
NM_001165	0.03288	0.262056
NM_001440	0.0328881	-1.24768
NM_213607	0.0328955	1.03238
NM_144778	0.0329211	0.949854
NM_024037	0.0329309	-0.493695
BC050659	0.0329669	-0.720585
NM_153285	0.0330551	1.05776
BX648982	0.033077	-7.60012
NM_020698	0.0330927	1.30623
L20969	0.0330998	-2.25647
NM_052857	0.0331529	0.453071
NM_001823	0.0331911	0.211736
BC039841	0.0332557	-0.911296
XM_933987	0.0332588	1.03494
NM_152470	0.0332673	1.25545
BC021118	0.0332711	-1.46601
NM_000396	0.0332748	0.782159
BC102032	0.0332797	0.637574
NM_007309	0.033306	0.846606
AK026408	0.033339	-0.920879
NM_021734	0.0333813	-1.04803
NM_207507	0.0333876	2.78172
NM_018142	0.0334088	-0.573926
NM_018275	0.0334226	-0.442238
NM_014562	0.0334815	-2.26533
NM_207330	0.0334998	0.119892
BC005039	0.0335596	-1.47621
NM_012075	0.0336168	-1.80446
NM_013258	0.0336258	0.7144
NM_019069	0.0336651	1.35049
NM_001031735	0.0336721	1.72333
NM_003021	0.0336855	-0.54813
BC111088	0.0336864	0.431183
AF064605	0.0336937	0.27587
AB006590	0.0337354	2.33869
NM_001009957	0.0337394	-0.262273
AK127450	0.0338155	0.547622
NM_016391	0.0338192	-0.871137
NM_020063	0.0338305	0.532401
AK127066	0.0338602	0.2343
BC033297	0.0339001	-0.831016
BC030970	0.0339047	-1.16779
NM_001008393	0.0339226	-0.520348
NM_020972	0.0339313	-2.07533
NM_014473	0.0339316	-0.887946
BC034142	0.0339333	1.45925
BC005268	0.0339795	-0.100432
BC106005	0.0339816	-1.00089
NM_017658	0.0340101	0.980995
NM_148414	0.034033	-0.606192
NM_032263	0.034081	-2.3062
NM_033358	0.0340831	0.434295
NM_019604	0.0340953	0.588986
AK024791	0.034097	0.247128
BC000810	0.0341191	-1.42059
XM_928782	0.0341284	1.35301
BC007750	0.0341576	-1.07623
BC003166	0.0342063	-0.287608
BC025416	0.0343228	0.308281
BC112254	0.034329	-6.20307
NM_175748	0.0344017	-0.450779
BC101406	0.0344144	-0.833202
NM_001012456	0.0344169	0.36446
NM_016617	0.0344589	0.392384
BC009568	0.0344648	2.0495
NM_021187	0.034486	0.459631
AK093338	0.0344959	-0.966462
NM_198492	0.0345109	2.63719
NM_001001688	0.0345209	-2.26064
BC093055	0.0345365	-0.720249
NM_152348	0.0345634	1.74932
NM_177989	0.0345719	-0.710471
NM_018943	0.0345828	-2.67415
AY823522	0.0345988	0.412931
NM_001017990	0.0346513	0.923185
BC104891	0.0346536	-1.12965
NM_001006946	0.0346591	-0.678596
NM_015651	0.0346644	-1.415
BC008367	0.0347085	-0.783674
NM_004420	0.0347285	1.20992
BC016336	0.0347286	-0.866337
BX161512	0.0347339	0.422983
NM_207306	0.0347498	0.193128
NM_152339	0.0347593	0.686416
BC006769	0.0347678	-0.399905
BC034687	0.0347693	1.85913
NM_172006	0.0347857	3.61645
NM_003068	0.0348073	0.41659
BC009200	0.0348375	-0.800291
XM_932575	0.0348387	0.632676
NM_007366	0.0348576	1.63395
NM_138774	0.0348835	1.05248
NM_144707	0.0348927	1.64254
NM_003890	0.0349115	0.600261
BC016153	0.0349116	0.42157
BC032095	0.0349193	0.762182
NM_182676	0.0349566	1.12914
NM_001953	0.0349812	1.42092
BC094735	0.0349961	-1.84177
BC017422	0.0350376	0.578508
NM_006504	0.0350612	0.58295
NM_020843	0.0350723	0.486174
NM_003225	0.0350787	1.44043
AL137703	0.0350835	1.09201
NM_021999	0.0350936	0.517777
BC110907	0.0351487	0.300923
NM_018188	0.0352181	-1.07234
NM_020210	0.0352197	0.856252
NM_018450	0.0352221	-2.06104
NM_031415	0.0353103	0.888618
NM_017768	0.035313	0.313114
AK025264	0.0353135	0.607882
NM_001130	0.0353393	0.335583
BC001651	0.0353468	-0.697726
XM_932252	0.0353489	1.53106
NM_001034833	0.0353713	-0.498973
BC008854	0.0353742	-2.68896
NM_005463	0.0353867	0.608286
BC002535	0.0354235	-0.601264
AK127646	0.0354447	0.566354
BC040355	0.0354538	2.72178
NM_005979	0.0355009	1.26036
BC040046	0.0355025	-0.532499
AF351616	0.0355175	0.86173
XM_933425	0.0355386	1.78056
BC005212	0.0355389	-0.306101
NM_014935	0.0355815	0.0853404
XM_496644	0.0356122	-0.539778
BC071662	0.0356129	-0.0822378
NM_000875	0.0356618	0.29707
AK092432	0.0356622	0.879026
BC026352	0.0356781	0.270413
NM_000153	0.0356832	0.582482
NM_003900	0.035733	0.531447
NM_004814	0.0357882	-0.306265
AY271346	0.0357951	1.87584
BC030058	0.0358078	-0.292371
NM_173197	0.0358136	1.23549
NM_001039576	0.0359035	-1.97715
XM_930550	0.0359529	1.01144
BT019947	0.035955	0.950179
NM_004336	0.0359758	-0.757751
BC016778	0.0360221	-1.71829
BC007714	0.0360346	1.20928
NM_173530	0.0360409	0.633738
NM_003827	0.0360798	-0.551788
NM_130852	0.0361177	0.496105
BC104462	0.0361408	-2.41961
NM_018697	0.036141	-0.346988
NM_152597	0.0361517	-1.10625
XM_928464	0.0361854	0.640135
BC041613	0.0362344	0.495097
NM_152759	0.0362351	-2.47819
NM_017615	0.0363127	-0.416597
AL832029	0.036331	0.791625
NM_001254	0.0363625	-0.511714
AK098644	0.0363636	0.928792
XM_053966	0.0363791	0.825049
BC040173	0.0363965	-1.66604
NM_001037675	0.03646	-1.59196
BC003006	0.0364705	0.339188
NM_013452	0.0364929	1.61261
AF150664	0.0365238	-1.2127
BC015059	0.0365512	0.361385
NM_022074	0.0365565	-0.61559
NM_014650	0.0365626	0.367819
NM_005934	0.0366064	-0.21863
AK000760	0.0366301	1.0058
NM_152643	0.0366432	1.52864
BC100882	0.0366494	-0.786306
AF153604	0.0367193	0.471719
AF323587	0.0367195	2.47649
AK128541	0.0367247	1.89661
NM_007278	0.036734	0.285492
NM_025065	0.0367454	-0.0882975
AK127448	0.0367668	-1.80675
NM_014028	0.0367832	0.172253
NM_025258	0.0368501	1.19261
BC039903	0.036852	0.392971
BX648475	0.036855	1.62878
BC066912	0.0368595	-1.6858
AK058041	0.0368746	0.489078
NM_181726	0.0368826	1.519
NM_001018021	0.0368905	1.87159
AY650034	0.0369034	0.692922
BC021664	0.0369918	1.37226
NM_001003931	0.0370042	0.753233
NM_002403	0.0370464	0.616333
NM_002907	0.0370904	0.297445
BC015093	0.0371042	-0.699101
BC113118	0.0371481	-1.40278
BC101692	0.0371964	1.33327
AY834277	0.0371992	1.60429
NM_002978	0.037253	0.705087
AK055428	0.0372863	3.70971
NM_005797	0.0372964	-3.131
AB018258	0.0372965	-0.394578
AY597813	0.0373006	0.285707
BC063622	0.0373057	-0.454422
XM_370728	0.0373457	-0.201097
BC006344	0.0373608	-0.245013
NM_024077	0.0373654	-0.0596685
AK123974	0.0373704	1.09046
NM_181602	0.0373874	0.660845
XM_934707	0.0374149	1.65711
NM_013366	0.0374784	-0.389283
NM_017580	0.0374987	-5.81526
NM_004275	0.0374988	0.451412
NM_006178	0.0375096	-0.33243
NM_012363	0.0375612	0.861851
NM_019067	0.0375619	-1.16953
XM_926602	0.0376151	0.860874
NM_005341	0.037633	0.575516
NM_054031	0.0376479	0.966757
NM_152341	0.0376483	-1.57198
XM_929977	0.0376609	2.63905
AK130744	0.0376625	0.649771
NM_012287	0.0376803	0.526764
NM_005762	0.0376828	-0.747551
BC014959	0.0376885	0.713695
AY341951	0.0376932	3.13402
AY358616	0.0377094	-0.618202
AY309100	0.0377165	-0.61924
XM_929083	0.037721	1.50519
AK131299	0.0377559	-0.685027
AF447881	0.0377757	0.603458
NM_021777	0.0377861	1.43465
BC036450	0.0378001	-0.693766
AY450391	0.0378224	2.44226
AB003333	0.0378271	-0.562447
AK092587	0.0378336	0.618998
NM_017590	0.037874	0.574872
NM_024555	0.0379662	-0.283278
BC033630	0.0379846	0.77388
NM_016613	0.0379878	2.29331
NM_015085	0.0380995	1.72757
NM_018472	0.0381113	0.17731
BC016925	0.0381282	-1.21519
BC073976	0.0381311	2.45165
NM_000511	0.0381624	1.28089
NM_001006947	0.0381633	0.36834
NM_144649	0.0381674	-1.1305
NM_014157	0.0381951	1.22328
XM_376830	0.0382	0.486852
NM_021956	0.0382068	0.913509
NM_004097	0.0382192	0.830262
XM_373497	0.0382358	0.881474
XM_373763	0.0382421	0.659536
NM_001039667	0.0382736	3.11883
BC008364	0.0383096	0.0995502
BC036214	0.0383415	-0.447385
XM_932204	0.0383622	0.592178
NM_014553	0.0383633	-1.05459
NM_001039651	0.0383785	0.596775
XM_932959	0.0383789	0.311843
M97190	0.0384306	-0.36433
NM_003885	0.0384749	0.344184
XM_934593	0.0385056	0.922854
BC071167	0.0385063	-1.11091
NM_144711	0.0385862	-1.12739
BC008962	0.0385944	3.30108
XM_933292	0.0385979	1.54475
NM_145311	0.0386016	0.979533
AY358801	0.0386644	0.356269
NM_001032283	0.0386919	-1.1065
NM_052863	0.0386996	1.89787
BC090921	0.0387105	0.21507
BC028083	0.0387271	-1.28319
AK093084	0.0387607	0.952818
AK023669	0.0387647	-1.08526
BC007499	0.0387697	-1.07786
AK022953	0.0387711	0.460934
BC050548	0.0387833	-0.53894
NM_003566	0.0388137	1.00827
NM_003213	0.0388229	-0.370714
NM_001037631	0.0388286	-0.893856
NM_017572	0.0388355	0.866879
NM_001304	0.0388365	0.669325
NM_003052	0.0388577	1.03639
AK131469	0.038858	0.729662
BC069327	0.0388805	1.39603
BC020500	0.0389099	-1.09337
NM_022564	0.0389126	-1.42494
NM_002542	0.0389437	-0.459075
BC000171	0.0389889	-1.16088
NM_144654	0.0389983	0.444204
NM_152649	0.0390243	0.354311
NM_144668	0.0390296	1.34116
NM_173061	0.0390773	0.132452
AF274944	0.039083	-1.1408
XM_931760	0.0390941	1.60903
NM_000064	0.039099	0.495403
XM_927848	0.0391306	-1.32043
BC012131	0.0391365	-0.310616
BC002703	0.0391865	-0.386464
BC018195	0.0391906	-0.591405
BC001614	0.0392312	-0.384996
NM_025076	0.0392328	0.0478247
NM_175768	0.0392782	0.59806
XM_057040	0.0392816	0.637485
NM_152405	0.0393541	0.713945
NM_016644	0.0393568	0.351413
NM_139170	0.0393822	0.457266
BC069428	0.0394394	1.29484
AK056605	0.0394447	1.46106
NM_003630	0.0394521	0.306061
BC109101	0.039472	0.981045
NM_005076	0.0394818	1.26062
NM_138701	0.0394934	0.585114
AK023050	0.0395395	1.09234
NM_024727	0.0395787	0.121679
NM_203471	0.0395827	1.41388
NM_170681	0.0395935	0.333968
NM_004318	0.0396113	0.709534
BC001459	0.0396489	-0.56459
NM_002888	0.039752	1.34665
BC038398	0.0397822	1.27843
NM_032259	0.0398572	0.389483
NM_001008485	0.039901	0.187484
XM_376784	0.0399138	5.31637
NM_001010922	0.0399644	0.579352
XM_934553	0.0399659	-0.55137
BC003067	0.0399807	1.01553
NM_001889	0.0399856	0.311981
NM_152616	0.0400035	1.53615
NM_014337	0.0400253	-1.71845
NM_006682	0.0400355	0.543336
BC050702	0.0400445	-0.236602
NM_001039569	0.0400613	-4.07672
NM_017906	0.0400785	-0.266218
XM_929486	0.0400818	0.663659
AK223139	0.0400826	0.232709
NM_178817	0.0401104	-1.43927
BC054344	0.0401194	0.342071
BC060777	0.040123	0.475595
BC023557	0.0401433	0.259349
BC033025	0.0401442	-0.653445
NM_018658	0.0401519	-0.14314
BC070482	0.0402282	-0.770386
NM_173354	0.0402354	2.39561
BC024651	0.0402586	-0.663662
NM_183242	0.040284	1.46943
NM_014017	0.0402969	0.213875
[truncated: 43,032 more rows]
